# Supplementary material for: Enhancing Mesenchymal Stromal Cell Potency: Inflammatory Licensing via Mechanotransduction
Source: Front Immunol. 2022 Jul 6;13:874698. doi: 10.3389/fimmu.2022.874698 (PMC9297916; doi:10.3389/fimmu.2022.874698)
Supplement: Supplementary file 1 [file DataSheet_1.zip]

Archive with 12 entries (12 files):
- AD-MSC IDO Production.txt
- AD-MSC PGE2 Production.txt
- AD-MSC Viability.txt
- AD-MSC Yield.txt
- BM-MSC IDO Production.txt
- BM-MSC IFN-g Suppression Indi.txt
- BM-MSC PGE2 Production.txt
- BM-MSC TNF-a Suppression Indi.txt
- BM-MSC Viability.txt
- BM-MSC Yield.txt
- readme.txt
- Full normalized counts for PPB.xlsx
