# Supplementary material for: Enhancing Mesenchymal Stromal Cell Potency: Inflammatory Licensing via Mechanotransduction
Source: Front Immunol. 2022 Jul 6;13:874698. doi: 10.3389/fimmu.2022.874698 (PMC9297916; doi:10.3389/fimmu.2022.874698)
Supplement: Supplementary file 1 [file DataSheet_1.zip › AD-MSC IDO Production.txt]

Static	4	8	12
88.388775	210.01	168.507662	210.11
77.04800199	100.53293481	252.7346272	410.02
82.56581467	46.70630976	247.350088	641.44
75.02565
