# Supplementary material for: Enhancing Mesenchymal Stromal Cell Potency: Inflammatory Licensing via Mechanotransduction
Source: Front Immunol. 2022 Jul 6;13:874698. doi: 10.3389/fimmu.2022.874698 (PMC9297916; doi:10.3389/fimmu.2022.874698)
Supplement: Supplementary file 1 [file DataSheet_1.zip › AD-MSC PGE2 Production.txt]

Static	4	8	12
196.5074	338.4881	312.8113	260.0439
256.1433	338.4881	327.9282	298.5136
284.9842	397.7478	446.6136	494.2485
