# Supplementary material for: Enhancing Mesenchymal Stromal Cell Potency: Inflammatory Licensing via Mechanotransduction
Source: Front Immunol. 2022 Jul 6;13:874698. doi: 10.3389/fimmu.2022.874698 (PMC9297916; doi:10.3389/fimmu.2022.874698)
Supplement: Supplementary file 1 [file DataSheet_1.zip › AD-MSC Viability.txt]

Static	4	8	12
85.6	85.6	86.1	86.3
92.4	91.2	81.9	81.6
89.1	90.1	85.8	86.2
87.6	86.2	82.1	79.6
90.9	84.1	83.8	80.6
