# Supplementary material for: Enhancing Mesenchymal Stromal Cell Potency: Inflammatory Licensing via Mechanotransduction
Source: Front Immunol. 2022 Jul 6;13:874698. doi: 10.3389/fimmu.2022.874698 (PMC9297916; doi:10.3389/fimmu.2022.874698)
Supplement: Supplementary file 1 [file DataSheet_1.zip › AD-MSC Yield.txt]

Static	4	8	12
86.475	80.89	65.9	41.675
87.775		60.175	47.675
95.75	86.575	76.025	63.425
92.9	81.5	70.7	50.5
80.3	90.26	85.6	54.3
