# Supplementary material for: Enhancing Mesenchymal Stromal Cell Potency: Inflammatory Licensing via Mechanotransduction
Source: Front Immunol. 2022 Jul 6;13:874698. doi: 10.3389/fimmu.2022.874698 (PMC9297916; doi:10.3389/fimmu.2022.874698)
Supplement: Supplementary file 1 [file DataSheet_1.zip › BM-MSC IDO Production.txt]

Static	4	8	12
481.2748816	816.7620668	711.1185938	371.427591
485.3014142	208.3537979	561.0787178	241.981596
421.732741	324.1939298	858.0012336	274.4332556
