# Supplementary material for: Enhancing Mesenchymal Stromal Cell Potency: Inflammatory Licensing via Mechanotransduction
Source: Front Immunol. 2022 Jul 6;13:874698. doi: 10.3389/fimmu.2022.874698 (PMC9297916; doi:10.3389/fimmu.2022.874698)
Supplement: Supplementary file 1 [file DataSheet_1.zip › BM-MSC IFN-g Suppression Indi.txt]

sp - LPS	sp + LPS	Roo205 Static	Roo205 8.1	Roo205 8.2
134.728	10874.56	2410.931	2296.052	1772.419
-1.5236	10711.59	2833.044	2349.484	1395.723
-4.1952	10660.83	1537.318	1884.626	1115.205
