# Supplementary material for: Enhancing Mesenchymal Stromal Cell Potency: Inflammatory Licensing via Mechanotransduction
Source: Front Immunol. 2022 Jul 6;13:874698. doi: 10.3389/fimmu.2022.874698 (PMC9297916; doi:10.3389/fimmu.2022.874698)
Supplement: Supplementary file 1 [file DataSheet_1.zip › BM-MSC PGE2 Production.txt]

Static	4	8	12
2736.968	7882.848	9660.391	1536.959
1823.701	1384.842	5087.794	2673.733
3279.786344	8111.419	11224.82	1693.92
3084.902952
