# Supplementary material for: Enhancing Mesenchymal Stromal Cell Potency: Inflammatory Licensing via Mechanotransduction
Source: Front Immunol. 2022 Jul 6;13:874698. doi: 10.3389/fimmu.2022.874698 (PMC9297916; doi:10.3389/fimmu.2022.874698)
Supplement: Supplementary file 1 [file DataSheet_1.zip › BM-MSC TNF-a Suppression Indi.txt]

sp - LPS	sp + LPS	Roo205 Static	Roo205 8.1	Roo205 8.2
7.867984	237.8875	181.6803	145.3458	141.045
8.312896	238.9256	174.2651	197.8454	152.4644
7.867984	226.3198	230.6206	156.7652	153.9474
