# Supplementary material for: Enhancing Mesenchymal Stromal Cell Potency: Inflammatory Licensing via Mechanotransduction
Source: Front Immunol. 2022 Jul 6;13:874698. doi: 10.3389/fimmu.2022.874698 (PMC9297916; doi:10.3389/fimmu.2022.874698)
Supplement: Supplementary file 1 [file DataSheet_1.zip › BM-MSC Viability.txt]

Static	4	8	12
94.5	82.4	74.1	77.3
96.9	82.9	87.7	67.2
96.9	70.6	87.7	81.5
92.4	83.8	85.2	84.6
	85.1	82.9	79.8
