# Supplementary material for: Enhancing Mesenchymal Stromal Cell Potency: Inflammatory Licensing via Mechanotransduction
Source: Front Immunol. 2022 Jul 6;13:874698. doi: 10.3389/fimmu.2022.874698 (PMC9297916; doi:10.3389/fimmu.2022.874698)
Supplement: Supplementary file 1 [file DataSheet_1.zip › BM-MSC Yield.txt]

Static	4	8	12
95	113.33	70.93	68.15
84.63	101.67	90.74	59.44
92.96	90.3	74.26	50.37
90.8	88.4	89.6	64.9
101.6		81.2	61.4
