# Supplementary material for: Enhancing Mesenchymal Stromal Cell Potency: Inflammatory Licensing via Mechanotransduction
Source: Front Immunol. 2022 Jul 6;13:874698. doi: 10.3389/fimmu.2022.874698 (PMC9297916; doi:10.3389/fimmu.2022.874698)
Supplement: Supplementary file 1 [file DataSheet_1.zip › readme.txt]

Enhancing Mesenchymal Stromal Cell Potency: Inflammatory Licensing via Mechanotransduction

Max A. Skibber, M.S., Scott D. Olson, Ph.D., Karthik S. Prabhakara, M.S., Brijesh S. Gill, M.D., and Charles S. Cox, Jr M.D.

Department of Pediatric Surgery, McGovern Medical School, University of Texas Health Science Center at Houston, Houston, Texas, USA


This .zip contains the data used to generate most of the figures in the manuscript. Specifically, the text documents have a title that describes the content, a header row for the experimental conditions, and then replicate measurements on the following rows. We used Graphpad Prism for analysis and exported these data sets in a common format. 

The file "Full normalized counts for PPB.xlsx" is the normalized count matrix that is output from DESEQ2 after analysis for differential gene expression. The column titles use our internal reference designations that correspond to the paper as follows:
CEVA1 SC1 = Roo205 Static1
CEVA1 SC2 = Roo205 Static2
CEVA1 WS1 = Roo205 8.1
CEVA1 WS2 = Roo205 8.2

The full sequencing is avaiable from the SRA as BioProject ID: PRJNA814337 as Sequence Alignment Map files.
