# Supplementary material for: Enhancing Mesenchymal Stromal Cell Potency: Inflammatory Licensing via Mechanotransduction
Source: Front Immunol. 2022 Jul 6;13:874698. doi: 10.3389/fimmu.2022.874698 (PMC9297916; doi:10.3389/fimmu.2022.874698)
Supplement: Supplementary file 1 [file DataSheet_1.zip › Full normalized counts for PPB.xlsx]

## Sheet: Galaxy60-(Normalized_counts_fil
	CEVA1 SC2	CEVA1 SC1	CEVA1 WS2	CEVA1 WS1
DDX11L1	0	0	0	0
WASH7P	17.0545	16.4193	26.2721	10.2477
MIR6859-1	0.947474	1.09462	4.04186	0.853974
MIR1302-2HG	0	0	0	0
MIR1302-2	0	0	0	0
FAM138A	0	0	0	0
OR4F5	0	0	0	0
LOC100996442	1.89495	1.09462	2.02093	3.4159
LOC729737	48.3212	31.7439	43.45	35.0129
LOC102725121	0	0	0	0
WASH9P	36.004	53.6362	18.1884	54.6544
MIR6859-2	0	0	0	0
LOC107985721	0	0	0	0
LOC112268260	0	0	0	0
OR4F29	0	0	0	0
LOC100132287	0	1.09462	1.01046	3.4159
LOC105378947	0	0	0	0
LOC101928626	0.947474	0	0	0
MIR12136	29.3717	28.46	45.4709	23.9113
OR4F16	0	0	0	1.70795
LOC100133331	4.73737	7.66232	35.3662	24.7653
LOC107984841	0.947474	1.09462	1.01046	1.70795
LOC107984847	7.57979	3.28385	4.04186	11.1017
LOC107984849	0	0	1.01046	1.70795
LOC100288069	18.9495	10.9462	21.2197	12.8096
LINC01409	18.002	35.0278	57.5964	26.4732
FAM87B	90.01	116.029	171.779	156.277
LINC00115	13.2646	14.23	21.2197	9.39372
LINC01128	295.612	331.669	589.101	512.385
LOC107984850	0	0	0	0
FAM41C	0	0	0	0
LOC284600	41.6889	52.5416	52.5441	55.5083
LINC02593	22.7394	21.8923	18.1884	12.8096
LOC107985728	31.2666	36.1224	58.6069	43.5527
SAMD11	90.9575	66.7717	120.245	105.893
NOC2L	1534.91	1693.37	1387.37	1339.03
KLHL17	354.355	417.049	383.976	336.466
PLEKHN1	104.222	107.272	93.9732	76.0037
PERM1	0	2.18923	0	1.70795
HES4	25.5818	30.6493	116.203	74.2958
ISG15	3297.21	3915.45	1498.52	1984.64
AGRN	4680.52	5127.19	4114.61	4221.19
LOC100288175	7.57979	5.47309	10.1046	9.39372
LOC105378948	0	0	1.01046	1.70795
LOC112267874	0.947474	0	7.07325	3.4159
RNF223	0	0	2.02093	0
C1orf159	119.382	116.029	103.067	120.41
LINC01342	0	2.18923	0	0
MIR200B	0	0	0	0
MIR200A	0	0	0	0
MIR429	0	0	0	0
TTLL10-AS1	0	0	0	0
TTLL10	0	0	2.02093	0
TNFRSF18	3.7899	10.9462	33.3453	32.451
TNFRSF4	3.7899	10.9462	6.06278	10.2477
SDF4	3162.67	3350.62	3264.81	3091.39
B3GALT6	594.066	677.568	524.431	541.42
C1QTNF12	13.2646	21.8923	16.1674	23.0573
UBE2J2	718.185	810.017	841.717	793.342
LINC01786	18.9495	16.4193	8.08371	7.68577
SCNN1D	20.8444	22.987	41.429	35.0129
ACAP3	1064.96	1296.03	1047.85	1130.66
MIR6726	0	0	0	0
SNORD167	0	0	0	0
PUSL1	220.761	297.736	237.459	233.135
INTS11	803.458	921.668	823.528	863.368
MIR6727	0	4.37847	0	0.853974
CPTP	315.509	321.817	264.742	300.599
TAS1R3	43.5838	64.5824	40.4186	50.3845
DVL1	1538.7	1661.63	1485.38	1640.48
MIR6808	0	0	0	0
MXRA8	4533.66	4820.69	3906.45	4033.32
AURKAIP1	1262.98	1464.6	1087.26	1118.71
CCNL2	2677.56	3075.87	3001.08	3099.07
MRPL20-AS1	157.281	132.449	141.465	115.287
MRPL20	738.082	759.664	584.048	615.715
LOC107984868	0	0	5.05232	0
ANKRD65	9.47474	2.18923	10.1046	8.53974
LOC105378585	1.89495	0	0	0
TMEM88B	1.89495	0	0	0
LINC01770	1.89495	2.18923	0	0
LOC107985729	0.947474	0	0	1.70795
VWA1	127.909	125.881	255.647	254.484
ATAD3C	10.4222	15.3246	7.07325	9.39372
ATAD3B	784.508	853.801	853.842	801.882
ATAD3A	926.63	1060.68	781.089	854.828
TMEM240	14.2121	20.7977	15.157	10.2477
SSU72	1389.94	1427.38	1435.87	1327.93
FNDC10	29.3717	44.8793	50.5232	35.0129
LOC105378586	1.89495	0	0	0
MIB2	1053.59	1135.12	1400.5	1409.06
MMP23B	4.73737	0	6.06278	8.53974
CDK11B	301.297	365.602	335.474	334.758
SLC35E2B	625.333	638.162	683.074	640.481
MMP23A	1.89495	0	0	0
CDK11A	204.654	179.517	246.553	210.078
SLC35E2A	438.68	417.049	465.824	475.664
LOC112268218	0	0	0	0
NADK	697.341	621.743	506.242	549.959
GNB1	8070.58	7842.93	7943.26	7994.05
LOC105378949	6.63232	4.37847	3.03139	4.26987
CALML6	3.7899	8.75694	14.1465	2.56192
TMEM52	0	2.18923	2.02093	0
CFAP74	0	0	0	1.70795
LOC107984872	0	0	0	0
LOC105378589	0	0	0	0
GABRD	0	0	0	0
LOC105378590	0	0	2.02093	0
LOC105378591	0	0	0	0
PRKCZ	13.2646	5.47309	6.06278	5.12385
PRKCZ-AS1	4.73737	4.37847	5.05232	2.56192
FAAP20	492.686	421.428	458.751	416.739
LOC112268219	74.8504	72.2447	78.8162	83.6895
LOC105378593	0.947474	7.66232	8.08371	2.56192
SKI	2884.11	2603	3038.47	3081.99
MORN1	113.697	98.5156	91.9522	96.4991
LOC100129534	13.2646	4.37847	9.09418	16.2255
RER1	3355.01	3474.32	3470.94	3573.03
PEX10	212.234	177.328	203.103	198.976
PLCH2	0	0	0	1.70795
PANK4	9.47474	6.5677	14.1465	18.7874
HES5	0	0	0	0
TNFRSF14-AS1	0	0	0	0
TNFRSF14	1.89495	0	1.01046	0
LOC100996583	0	0	0	0
PRXL2B	1.89495	25.1762	0	1.70795
MMEL1	0	0	0	0
MMEL1-AS1	0	0	0	0
TTC34	1.89495	0	2.02093	0
LOC105378603	0	0	0	0
LOC105378602	0	0	0	0
LOC105378601	0	0	0	0
LOC112268220	0	0	0	0
LOC107985732	0	0	0	0
LOC105378600	0	0	0	0
LOC105378598	0	0	0	0
LOC107984904	0	0	0	0
LOC105378599	0	0	0	0
ACTRT2	0	0	0	0
PRDM16-DT	1.89495	7.66232	4.04186	3.4159
PRDM16	33.1616	66.7717	41.429	30.7431
MIR4251	0	0	0	0
LOC105378606	0	0	0	0
LOC107984909	0	0	0	0
LOC105378605	0	0	0	0
LOC105378604	38.8464	26.2708	39.4081	30.7431
ARHGEF16	0	0	2.02093	1.70795
MEGF6	61.5858	70.0555	64.6697	59.7782
LOC105378608	0	0	0	0
MIR551A	0	0	0	0
LOC105378607	0	0	0	0
TPRG1L	1113.28	1116.51	1291.37	1185.32
WRAP73	165.808	181.706	158.643	132.366
TP73	5.68484	2.18923	4.04186	5.12385
LOC105378610	0	0	0	1.70795
LOC105378609	0	0	0	0
TP73-AS1	324.036	353.561	304.15	350.129
CCDC27	0	1.09462	0	1.70795
SMIM1	7.57979	1.09462	3.03139	0.853974
LRRC47	825.25	899.775	876.072	807.86
CEP104	793.983	733.394	933.669	778.825
DFFB	81.4828	112.746	115.193	105.039
LOC107984910	3.7899	4.37847	5.05232	0
C1orf174	472.79	499.145	504.222	479.934
LINC01134	9.47474	2.18923	6.06278	1.70795
LINC01346	0	0	0	0
LINC01345	0	0	0	0
LINC02780	0	0	0	0
LINC01777	0	0	0	0
LOC105376674	0	0	0	0
LINC01646	0	0	0	0
LOC107985376	0	0	0	0
AJAP1	1.89495	0	2.02093	3.4159
LINC02781	0	0	0	0
LOC102724429	0	0	0	0
LINC02782	0	0	0	0
LOC105376682	0	0	0	0
LOC107984911	0	0	0	0
LOC105376686	0	0	0	0
MIR4689	0	0	0	0
NPHP4	336.353	395.157	368.819	339.882
KCNAB2	110.854	65.677	121.256	132.366
CHD5	3.7899	2.18923	5.05232	0
LOC105376687	0	0	0	0
RPL22	3866.64	4041.33	3691.23	4050.4
LOC107985733	12.3172	7.66232	5.05232	10.2477
LOC102724450	2.84242	3.28385	5.05232	1.70795
RNF207	178.125	236.437	190.978	187.02
ICMT	2498.49	2600.81	1872.39	1818.97
LINC00337	0	2.18923	5.05232	0
HES3	0	0	2.02093	0
GPR153	132.646	94.1371	186.936	155.423
ACOT7	883.993	861.464	659.833	688.303
HES2	5.68484	0	2.02093	1.70795
ESPN	5.68484	4.37847	4.04186	1.70795
MIR4252	0	0	0	0
TNFRSF25	108.012	151.057	121.256	99.061
PLEKHG5	682.181	723.542	602.237	653.29
NOL9	1136.97	1181.09	1054.92	974.385
TAS1R1	0	0	2.02093	2.56192
LOC107984912	0	0	0	0
ZBTB48	153.491	168.571	173.8	134.074
KLHL21	1445.85	1464.6	1781.45	1734.42
LOC107984913	15.1596	25.1762	58.6069	35.0129
PHF13	531.533	574.674	589.101	674.64
THAP3	194.232	178.423	142.475	128.95
DNAJC11	772.191	797.976	619.414	631.087
LINC01672	0	0	0	0
CAMTA1-DT	2.84242	0	1.01046	0
CAMTA1	380.885	367.791	460.772	421.863
LOC105376692	0	2.18923	0	0
CAMTA1-AS2	0.947474	0	0	0.853974
CAMTA1-AS1	0	0	2.02093	0
LOC105376691	0	0	0	0
LOC105376689	0.947474	2.18923	0	0
VAMP3	2462.48	2275.71	2404.9	2347.58
PER3	436.785	410.481	329.411	291.205
UTS2	3.7899	6.5677	1.01046	0.853974
TNFRSF9	59.6909	89.7586	75.7848	62.3401
PARK7	2222.77	2354.52	1774.37	2079.43
ERRFI1	2959.91	2638.03	4949.25	6298.06
LOC107984915	0	0	0	0
LINC01714	0	0	0	0
LOC105376695	0	0	0	0
SLC45A1	46.4262	38.3116	85.8894	58.0703
RERE	1107.6	978.588	1331.79	1386.85
RERE-AS1	0	2.18923	0	3.4159
SNORD128	0	0	0	1.70795
ENO1	24799.2	24563.2	25434.4	27933.5
MIR6728	0	0	0	0
ENO1-AS1	0.947474	5.47309	4.04186	6.83179
LOC112268261	0	0	0	0
CA6	0	0	0	0
SLC2A7	0	0	0	0
SLC2A5	13.2646	24.0816	30.3139	21.3494
GPR157	326.879	346.994	398.123	357.815
MIR34AHG	1739.56	2125.75	1900.68	1746.38
MIR34A	0	0	0	0
LNCTAM34A	54.9535	93.0425	88.9208	89.6673
H6PD	4720.32	4891.84	3866.04	4232.3
SPSB1	943.684	876.788	1287.33	1270.71
LINC02606	18.9495	13.1354	14.1465	17.0795
SLC25A33	159.176	179.517	150.559	182.75
TMEM201	342.038	244.1	256.658	282.665
LOC107985734	0	0	0	0
LOC105376712	0	0	0	0
PIK3CD	1339.73	1223.78	1703.64	1697.7
PIK3CD-AS1	0	2.18923	0	0
PIK3CD-AS2	7.57979	2.18923	8.08371	6.83179
CLSTN1	4204.89	4353.29	4155.03	4150.31
CTNNBIP1	253.923	237.532	218.26	209.224
LOC105376717	0	2.18923	0	0
LZIC	827.145	747.624	752.796	819.815
NMNAT1	300.349	278.033	285.961	222.033
TMEM274P	1.89495	4.37847	1.01046	0.853974
MIR5697	0	0	0	0
RBP7	1.89495	0	2.02093	1.70795
UBE4B	1411.74	1417.53	1479.32	1524.34
KIF1B	2460.59	2340.29	2721.18	2988.06
LOC105376725	3.7899	2.18923	0	2.56192
PGD	2056.97	1960.46	3343.63	3196.43
CENPS	35.0565	20.7977	18.1884	17.0795
CENPS-CORT	0.947474	0	1.01046	0
CORT	0	4.37847	0	1.70795
DFFA	978.741	891.018	871.02	838.603
PEX14	281.4	276.938	251.606	267.294
CASZ1	1.89495	1.09462	0	0
LOC105376733	0	0	0	0
LOC105376735	0	0	0	0
C1orf127	0	0	0	0
TARDBP	2829.16	2787.99	2267.48	2304.88
MASP2	53.0585	21.8923	35.3662	41.8447
SRM	3571.98	3811.46	3012.19	3081.99
EXOSC10	1112.33	985.156	1046.84	1035.87
EXOSC10-AS1	1.89495	1.09462	0	6.83179
MTOR	2125.18	2021.76	1893.61	1769.43
MTOR-AS1	1.89495	0	2.02093	5.12385
ANGPTL7	5.68484	3.28385	10.1046	12.8096
UBIAD1	288.032	284.6	313.244	251.068
LOC105376737	0	0	0	0
LOC105376739	0	0	0	0
LOC105376740	0	0	0	0
DISP3	0	2.18923	4.04186	3.4159
LOC112268221	0	0	0	0
LINC01647	0	0	2.02093	0
FBXO2	5.68484	6.5677	6.06278	3.4159
FBXO44	108.012	109.462	98.015	111.017
FBXO6	69.1656	65.677	46.4813	46.1146
MAD2L2	264.345	262.708	246.553	245.091
DRAXIN	16.1071	17.5139	21.2197	26.4732
AGTRAP	683.129	750.907	617.394	666.1
C1orf167	0	0	0	0
C1orf167-AS1	0	1.09462	0	0
MTHFR	143.069	188.274	161.674	147.738
CLCN6	234.026	294.452	416.311	385.996
NPPA-AS1	11.3697	13.1354	4.04186	6.83179
NPPA	2.84242	5.47309	8.08371	5.12385
NPPB	0	0	0	0
RNU5E-1	103.275	107.272	125.298	138.344
KIAA2013	981.583	889.924	871.02	859.952
PLOD1	6046.78	5615.39	6974.22	6777.99
MFN2	2518.39	2495.73	2162.39	2127.25
MIIP	142.121	124.786	81.8476	92.2292
MIR6729	0	0	0	0
TNFRSF8	1.89495	0	2.02093	0
MIR7846	0	0	0	0
TNFRSF1B	93.7999	88.664	136.413	116.141
MIR4632	0	0	0	0
LOC107984917	0	0	2.02093	1.70795
VPS13D	1511.22	1481.02	1648.07	1608.89
SNORA59A	0	0	1.01046	9.39372
LINC02766	0	0	0	0
DHRS3	228.341	247.383	133.381	145.176
MIR6730	0	0	0	0
AADACL4	0	0	0	0
AADACL3	0	0	0	0
C1orf158	0	0	0	0
PRAMEF12	0	0	0	0
PRAMEF1	0	0	0	0
LINC01784	0	0	0	0
PRAMEF11	0	0	0	0
HNRNPCL1	0	0	2.02093	0
PRAMEF2	0	0	2.02093	0
PRAMEF4	0	0	0	0
PRAMEF10	0	0	0	0
PRAMEF7	0	0	0	0
PRAMEF6	0	0	0	0
PRAMEF27	0	0	0	0
HNRNPCL3	0	0	0	0
PRAMEF25	0	0	0	0
PRAMEF34P	0	0	0	0
HNRNPCL2	0	0	0	0
PRAMEF36P	0	0	0	0
PRAMEF26	0	0	0	0
HNRNPCL4	0	0	0	0
PRAMEF9	0	0	0	0
PRAMEF13	0	0	0	0
PRAMEF18	0	0	0	0
PRAMEF5	0	0	0	0
PRAMEF8	0	0	0	0
PRAMEF33	0	0	0	0
PRAMEF15	0	0	0	0
PRAMEF14	0	0	0	0
PRAMEF19	0	0	0	0
PRAMEF17	0	0	0	0
PRAMEF20	0	0	0	0
LRRC38	0	0	0	0
LOC102724856	0	0	0	0
LOC107984918	0	0	0	0
PDPN	22.7394	12.0408	46.4813	31.597
LOC107984919	0	0	2.02093	0
LOC105378612	0	0	0	0
LOC105376756	0	0	0	0
PRDM2	1165.39	1135.12	1503.57	1355.26
KAZN	48.3212	51.447	65.6802	66.61
LOC107985467	4.73737	9.85156	11.1151	8.53974
LOC107985468	0	0	2.02093	1.70795
KAZN-AS1	0.947474	0	4.04186	3.4159
LOC105376759	0	0	4.04186	1.70795
LOC107985469	1.89495	0	3.03139	2.56192
TMEM51-AS1	0	0	1.01046	0
TMEM51	69.1656	77.7178	111.151	65.756
C1orf195	1.89495	0	2.02093	5.97782
FHAD1	42.6363	37.217	76.7953	36.7209
FHAD1-AS1	13.2646	18.6085	17.1779	12.8096
LOC101927441	9.47474	13.1354	10.1046	3.4159
EFHD2	1104.75	1077.1	953.878	954.743
CTRC	0	0	0	0
CELA2A	0	0	0	0
LOC105376767	0	0	0	0
CELA2B	0.947474	1.09462	0	0.853974
CASP9	202.759	207.977	183.904	156.277
DNAJC16	1138.86	1142.78	1385.35	1125.54
SCARNA21B	0	0	0	0.853974
AGMAT	118.434	139.016	117.214	133.22
DDI2	752.294	768.421	919.522	847.996
RSC1A1	1.89495	2.18923	1.01046	0
PLEKHM2	1281.93	1337.62	2005.77	1753.21
SLC25A34	9.47474	10.9462	26.2721	20.4954
SLC25A34-AS1	0	0	0	0
TMEM82	0	0	0	0
FBLIM1	708.711	762.948	791.193	771.139
UQCRHL	110.854	143.395	133.381	146.884
FLJ37453	12.3172	26.2708	18.1884	21.3494
SPEN	1578.49	1529.18	1870.37	1868.5
ZBTB17	437.733	390.778	462.793	466.27
SRARP	0	0	0	0
HSPB7	11.3697	4.37847	22.2302	27.3272
CLCNKA	0	2.18923	2.02093	1.70795
CLCNKB	0	0	0	1.70795
FAM131C	0	0	1.01046	0
EPHA2	544.798	549.498	401.154	479.08
LOC101927479	6.63232	5.47309	12.1256	4.26987
ARHGEF19	195.18	187.18	165.716	149.445
ANO7L1	11.3697	9.85156	10.1046	4.26987
CPLANE2	52.1111	71.1501	63.6592	44.4067
FBXO42	575.117	562.633	501.19	593.512
SZRD1	706.816	776.084	811.403	710.507
SPATA21	7.57979	13.1354	7.07325	6.83179
NECAP2	935.157	845.045	925.585	974.385
LINC01772	24.6343	22.987	42.4395	21.3494
CROCCP3	33.1616	52.5416	48.5023	49.5305
RNU1-1	12.3172	14.23	17.1779	14.5176
LINC01783	20.8444	26.2708	14.1465	8.53974
NBPF1	217.919	227.68	229.375	250.214
LOC105376794	73.903	97.4209	90.9418	98.207
CROCCP2	30.3192	58.0147	28.293	37.5749
MST1P2	23.6868	17.5139	24.2511	19.6414
LOC107985736	1.89495	0	0	0
RNU1-3	5.68484	4.37847	0	6.83179
ESPNP	0	0	0	0
RNU1-4	25.5818	14.23	21.2197	26.4732
MST1L	9.47474	7.66232	5.05232	7.68577
MIR3675	0	0	0	0
LOC112267871	11.3697	16.4193	20.2093	15.3715
LOC105376805	15.1596	18.6085	24.2511	28.1812
RNU1-2	7.57979	3.28385	6.06278	11.1017
CROCC	330.668	374.359	336.485	265.586
MFAP2	266.24	288.979	271.815	260.462
LOC105376806	7.57979	17.5139	10.1046	4.26987
ATP13A2	522.058	607.513	489.065	543.982
SDHB	1106.65	1262.09	911.439	1000
PADI2	3.7899	0	1.01046	1.70795
LOC105376808	0	0	0	0
LINC02783	1.89495	0	0	3.4159
PADI1	1.89495	1.09462	2.02093	0
PADI3	0	0	0	1.70795
MIR3972	0	0	0	0
PADI4	0	0	0	0
PADI6	0	0	0	0
RCC2	2595.13	2632.55	2298.81	2338.18
ARHGEF10L	284.242	338.237	260.7	248.507
LINC02810	0	0	0	0
ACTL8	0	0	0	0
LOC105376809	0	0	0	0
LOC105376812	0	0	0	0
LINC01654	0	0	0	0
IGSF21	0	0	0	0
IGSF21-AS1	0	0	0	0
KLHDC7A	0	0	0	0
PAX7	0	0	0	0
TAS1R2	0	0	0	0
ALDH4A1	269.083	228.775	191.988	226.303
MIR4695	0	0	0	0
MIR1290	0	0	0	0
IFFO2	457.63	420.333	509.274	478.226
LOC105376815	0	0	0	0
UBR4	5275.54	5050.56	7698.73	7310.02
EMC1-AS1	4.73737	2.18923	15.157	11.9556
EMC1	2750.52	2817.54	2498.88	2698.56
MRTO4	782.613	893.208	721.471	657.56
AKR7L	2.84242	3.28385	2.02093	6.83179
AKR7A3	10.4222	9.85156	11.1151	10.2477
LOC100506730	45.4788	54.7309	56.586	55.5083
AKR7A2	655.652	761.854	686.105	626.817
SLC66A1	288.98	340.426	353.662	289.497
CAPZB	6443.77	6518.45	6168.88	6137.51
LOC105376819	1.89495	2.18923	5.05232	1.70795
LOC105376818	0	0	0	0
LOC105376817	0	0	3.03139	0
LOC105378614	1.89495	0	0	2.56192
MICOS10	662.284	738.867	535.546	594.366
MICOS10-NBL1	0	0	0	0
RPS14P3	11.3697	17.5139	11.1151	10.2477
NBL1	32.2141	66.7717	36.3767	58.9242
HTR6	1.89495	2.18923	6.06278	3.4159
TMCO4	200.864	249.573	145.507	153.715
RNF186	0	0	0	0
LOC105376823	1.89495	0	1.01046	0
OTUD3	220.761	192.653	262.721	328.78
PLA2G2E	0	0	0	0
PLA2G2A	0	0	0	0
PLA2G5	0	0	0	0
PLA2G2D	0	0	0	0
PLA2G2F	0	0	0	0
PLA2G2C	0	0	0	0
UBXN10	0	0	0	0.853974
UBXN10-AS1	0	0	0	0
LOC105376825	0	0	0	0
LOC105376826	0	0	0	0
LINC01757	0	0	0	0
LOC105376828	0	0	0	0
VWA5B1	0	0	0	0
LINC01141	2.84242	0	0	0
CAMK2N1	996.743	923.857	891.229	924
MUL1	727.66	667.717	584.048	600.344
FAM43B	15.1596	19.7031	38.3976	28.1812
CDA	168.65	163.098	104.078	136.636
PINK1	382.779	448.793	407.217	449.19
MIR6084	0	0	0	0
PINK1-AS	111.802	111.651	103.067	132.366
DDOST	5129.62	4981.6	5136.19	5006.85
KIF17	12.3172	3.28385	20.2093	13.6636
SH2D5	23.6868	32.8385	48.5023	31.597
LOC112268222	2.84242	1.09462	6.06278	6.83179
HP1BP3	2201.93	2072.11	2417.03	2407.35
EIF4G3	3416.59	3217.08	2925.29	2876.19
LOC105376830	5.68484	4.37847	13.136	3.4159
LOC105376829	2.84242	2.18923	2.02093	3.4159
MIR1256	0	0	1.01046	0.853974
ECE1	1721.56	1773.28	1620.78	1740.4
ECE1-AS1	1.89495	5.47309	2.02093	1.70795
LOC105376832	0.947474	0	0	0
NBPF3	61.5858	58.0147	101.046	98.207
ALPL	457.63	438.942	471.887	376.603
LINC02596	0	0	0	0
RAP1GAP	0	5.47309	5.05232	6.83179
USP48	1837.15	1852.09	1683.43	1677.21
LDLRAD2	8.52727	19.7031	12.1256	6.83179
HSPG2	4589.56	4636.8	5994.07	6295.5
CELA3B	0	0	0	0
CELA3A	0	0	0	0
LINC01635	0.947474	2.18923	2.02093	4.26987
LINC00339	144.964	154.341	99.0255	125.534
CDC42-AS1	2.84242	6.5677	2.02093	5.97782
CDC42	5925.5	5674.5	5668.7	5914.63
WNT4	12.3172	14.23	10.1046	8.53974
LOC105376845	0	1.09462	2.02093	0.853974
LOC105376850	3.7899	0	2.02093	2.56192
LOC107985377	0	0	0	0
MIR4418	0	0	0	0
LOC105376856	0	0	0	0.853974
ZBTB40	729.555	845.045	886.177	818.961
EPHA8	0	0	0	0
MIR6127	0	0	0	0
C1QA	0	0	0	0
C1QC	0	0	0	0
C1QB	0	0	0	0
EPHB2	1008.11	1095.71	817.465	851.412
MIR4684	0	0	0	0
MIR4253	0	0	0	0
LACTBL1	0	0	0	0
TEX46	0	0	0	0
KDM1A	2264.46	2197.99	1957.27	1965.85
MIR3115	0	0	0	0
LUZP1	1692.19	1542.32	1961.31	1892.41
HTR1D	5.68484	10.9462	1.01046	4.26987
LINC01355	49.2686	58.0147	33.3453	34.159
HNRNPR	3179.72	3070.4	2547.38	2856.54
ZNF436	373.305	369.981	415.301	381.726
ZNF436-AS1	19.897	22.987	22.2302	17.9335
TCEA3	44.5313	48.1632	57.5964	76.0037
ASAP3	323.089	382.021	287.982	277.542
E2F2	35.0565	29.5547	20.2093	20.4954
LOC101928163	0	0	0	0
LOC105376859	9.47474	2.18923	4.04186	2.56192
ID3	2556.28	2902.92	1780.44	1908.63
LOC107984928	3.7899	2.18923	0	3.4159
MDS2	0	0	2.02093	0
RPL11	8681.7	8233.71	8759.71	8837.78
ELOA	1655.24	1587.2	2010.82	1964.99
ELOA-AS1	11.3697	12.0408	6.06278	11.1017
PITHD1	752.294	788.124	1016.53	883.009
LOC105376860	5.68484	1.09462	5.05232	6.83179
LYPLA2	564.694	625.026	708.335	721.608
GALE	471.842	512.281	368.819	416.739
HMGCL	386.569	383.116	367.809	401.368
LOC105376861	0	1.09462	0	0
FUCA1	88.1151	77.7178	79.8267	97.3531
CNR2	1.89495	0	0	0
LOC107984929	0	0	0	0
MIR378F	0	0	0	0
PNRC2	1195.71	1187.66	1420.71	1280.96
SRSF10	2180.14	2350.14	2459.47	2503
LOC105378615	0	0	0	0
LOC105376863	0	0	0	0
LOC107984931	0	0	0	0
MYOM3	7.57979	4.37847	3.03139	2.56192
MYOM3-AS1	0	0	0	0
LOC105376864	0	1.09462	0	0
IL22RA1	0	0	0	0
IFNLR1	0	0	0	0
LINC02800	0	0	0	0
GRHL3-AS1	0	0	1.01046	0
GRHL3	0.947474	0	4.04186	0.853974
STPG1	185.705	124.786	102.057	140.052
NIPAL3	1152.13	1008.14	858.894	947.057
RCAN3AS	0	0	0	0
RCAN3	216.972	207.977	257.668	189.582
NCMAP-DT	0	0	0	0
NCMAP	0	0	0	1.70795
SRRM1	2208.56	1981.26	2097.72	2105.05
CLIC4	20679.6	19470	19314	21916.4
LOC105376876	1.89495	2.18923	1.01046	1.70795
RUNX3	116.539	118.219	131.36	74.2958
MIR6731	0	0	0	0
LOC107984932	0	2.18923	2.02093	3.4159
LOC105376878	26.5293	25.1762	22.2302	36.7209
MIR4425	0	0	0	0
LINC02793	0	0	0	0
SYF2	559.957	581.242	587.08	552.521
RSRP1	1021.38	1074.91	1092.31	1131.52
LOC105376882	0	0	0	0
RHD	1.89495	6.5677	6.06278	1.70795
TMEM50A	693.551	737.772	689.136	681.471
RHCE	9.47474	6.5677	31.3244	30.7431
MACO1	883.993	820.963	952.868	1000
LDLRAP1	571.327	574.674	443.594	530.318
MAN1C1	1.89495	3.28385	0	11.9556
SELENON	2651.98	2420.2	2341.25	2326.23
MTFR1L	477.527	463.023	475.929	501.283
LOC646471	53.0585	76.6232	50.5232	58.0703
AUNIP	54.9535	51.447	34.3558	38.4288
PAQR7	378.99	420.333	295.055	302.307
STMN1	1363.42	1331.05	770.984	872.762
MIR3917	0	0	0	0
LOC105376885	0	0	0	0
PAFAH2	342.986	352.467	242.511	336.466
LOC101928216	0	3.28385	0	0
EXTL1	0.947474	1.09462	2.02093	7.68577
SLC30A2	0.947474	0	0	0
LOC105376910	0	0	0	0
TRIM63	0	0	0	0
PDIK1L	205.602	167.476	159.653	152.007
LOC105376886	1.89495	0	0	0
FAM110D	0	0	0	0
C1orf232	0	0	0	0
ZNF593	187.6	232.059	225.333	200.684
CNKSR1	0	2.18923	6.06278	1.70795
CATSPER4	0	0	0	0
LOC101928303	0	0	0	0
CEP85	165.808	252.857	150.559	150.299
SH3BGRL3	6314.91	5792.71	6119.37	6000.02
UBXN11	106.117	174.044	112.162	96.4991
CD52	0	2.18923	0	0
CRYBG2	1.89495	0	2.02093	3.4159
ZNF683	0	0	0	0
LIN28A	0	0	0	0
DHDDS	1106.65	1123.08	1299.46	1260.47
DHDDS-AS1	4.73737	12.0408	10.1046	11.9556
HMGN2	1833.36	1882.74	1391.41	1516.66
RPS6KA1	81.4828	55.8255	90.9418	83.6895
MIR1976	0	0	0	0
LOC105376888	1.89495	0	0	0
LOC101928728	11.3697	3.28385	6.06278	3.4159
ARID1A	1604.07	1461.31	1835	1664.4
PIGV	213.182	189.369	277.878	257.9
ZDHHC18	390.359	343.71	542.619	526.048
SFN	0	2.18923	3.03139	5.12385
GPN2	474.684	481.632	536.556	548.251
GPATCH3	157.281	165.287	165.716	181.043
NUDC	1465.74	1575.15	1341.9	1316.83
NR0B2	0	0	0	0
KDF1	0	2.18923	0	1.70795
TRNP1	365.725	386.4	338.505	326.218
TENT5B	74.8504	60.2039	28.293	49.5305
LOC101928391	2.84242	2.18923	0	0
SLC9A1	1240.24	1107.75	1807.72	1560.21
LOC102723760	0	0	0	0
LOC105376890	0	0	0	0
WDTC1	705.868	793.598	800.288	763.453
TMEM222	523.953	559.349	530.494	409.908
ACTG1P20	26.5293	27.3654	35.3662	40.9908
SYTL1	9.47474	13.1354	8.08371	8.53974
MAP3K6	382.779	364.508	291.014	302.307
FCN3	0	2.18923	0	0
CD164L2	0	0	0	0
GPR3	25.5818	28.46	43.45	29.8891
WASF2	2896.43	2590.96	3125.37	3011.97
LOC105376892	1.89495	0	0	0
AHDC1	622.49	668.811	565.86	538.004
FGR	0.947474	0	0	0
LINC02574	0	5.47309	2.02093	3.4159
IFI6	8032.68	8530.35	4018.62	4931.7
FAM76A	193.285	165.287	141.465	175.065
STX12	1257.3	1210.65	1274.2	1364.65
PPP1R8	750.399	810.017	672.969	647.312
SCARNA1	12.3172	6.5677	2.02093	5.12385
THEMIS2	307.929	349.183	339.516	317.678
RPA2	554.272	483.821	407.217	473.102
SMPDL3B	0	2.18923	0	0
XKR8	308.877	338.237	232.407	206.662
EYA3	942.737	794.692	921.543	856.536
PTAFR	0	4.37847	0	3.4159
DNAJC8	1198.55	1143.88	1044.82	1068.32
ATP5IF1	821.46	841.761	700.252	715.63
SESN2	822.407	837.382	1167.09	1330.49
MED18	332.563	351.372	326.38	348.422
PHACTR4	810.09	814.395	665.896	655.852
SNHG3	643.335	735.583	569.902	600.344
RCC1	570.379	592.188	465.824	466.27
SNORA73A	9611.18	9785.88	7708.83	8831.8
SNORA73B	6587.79	6754.88	4176.25	5230.59
TRNAU1AP	198.97	202.504	186.936	153.715
SNHG12	171.493	167.476	122.266	161.401
SNORD99	3.7899	13.1354	7.07325	3.4159
SNORA61	0	0	0	0
SNORA44	0.947474	0	2.02093	1.70795
SNORA16A	9.47474	22.987	30.3139	15.3715
RAB42	20.8444	43.7847	39.4081	21.3494
TAF12	518.268	498.051	447.636	444.067
LINC01715	17.0545	25.1762	19.1988	26.4732
RNU11	0	0	0	0
GMEB1	382.779	397.346	435.51	506.407
YTHDF2	1804.94	1624.41	1801.66	1752.36
OPRD1	7.57979	12.0408	5.05232	5.12385
EPB41	361.935	402.819	480.981	547.398
TMEM200B	175.283	186.085	126.308	133.22
SRSF4	1060.22	981.872	1197.4	1267.3
MECR	285.19	270.37	237.459	253.63
PTPRU	1520.7	1569.68	1018.55	1165.67
LINC01756	5.68484	2.18923	2.02093	5.12385
LOC107984933	0	0	0	0
LOC107984934	0	0	0	5.12385
LINC01648	0	0	0	0
LOC105378617	0	0	0	0
LOC105378618	0	0	0	0
MATN1	1.89495	2.18923	3.03139	5.12385
MATN1-AS1	16.1071	4.37847	14.1465	3.4159
LAPTM5	17.0545	28.46	18.1884	19.6414
MIR4420	0	0	0	0
LOC105378620	0	0	0	0
LOC105378621	0	0	0	0
LINC01778	0	0	0	0
LOC400748	0	0	0	0
SDC3	484.159	442.225	316.275	370.625
PUM1	2096.76	2073.21	1996.68	2115.29
SNORD103A	0	0	0	0
SNORD103B	0.947474	0	1.01046	1.70795
SNORD103C	0.947474	0	0	2.56192
LOC107984935	0.947474	0	1.01046	0.853974
NKAIN1	11.3697	2.18923	12.1256	8.53974
SNRNP40	752.294	822.058	646.697	578.995
ZCCHC17	611.121	565.917	530.494	542.274
FABP3	207.497	171.855	297.076	278.396
LOC105378623	0	0	0	0
LOC107985470	0	0	0	0
SERINC2	1797.36	1716.36	1437.89	1554.23
LOC105378625	0	0	0	0
LOC105379772	0	0	0	0
LDC1P	0	0	0	0
LINC01226	0	0	0	0
LOC105378626	0	2.18923	0	0
TINAGL1	45.4788	9.85156	17.1779	21.3494
HCRTR1	4.73737	2.18923	11.1151	2.56192
PEF1	723.87	860.369	691.157	713.069
PEF1-AS1	5.68484	7.66232	6.06278	5.97782
LOC105378628	0	2.18923	6.06278	0
COL16A1	4089.3	4580.97	3013.2	3298.9
LOC101929444	67.2707	45.9739	53.5546	60.6322
ADGRB2	270.978	290.074	243.522	204.1
MIR4254	0	0	0	0
SPOCD1	796.826	954.506	1028.65	882.155
PTP4A2	9292.82	8796.34	8897.14	9046.15
KHDRBS1	3088.77	2923.72	2920.24	3125.55
TMEM39B	234.026	269.276	306.171	251.068
MIR5585	0	2.18923	0	0
KPNA6	3381.53	3185.34	3104.15	3020.51
TXLNA	3460.17	3353.91	3518.44	3364.66
CCDC28B	85.2727	118.219	94.9836	67.464
TMEM234	162.018	167.476	152.58	156.277
IQCC	26.5293	29.5547	24.2511	44.4067
DCDC2B	13.2646	19.7031	23.2407	21.3494
EIF3I	3131.4	3145.93	2921.25	2849.71
MTMR9LP	56.8484	58.0147	90.9418	68.3179
FAM167B	3.7899	2.18923	7.07325	6.83179
LCK	0	0	0	0
HDAC1	870.729	1001.57	857.884	724.17
MARCKSL1	497.424	522.132	624.467	506.407
LOC105378629	0	4.37847	2.02093	1.70795
TSSK3	27.4767	31.7439	73.7639	40.1368
FAM229A	9.47474	9.85156	6.06278	11.1017
BSDC1	1021.38	1073.82	1362.11	1269.01
ZBTB8B	0	2.18923	0	0
ZBTB8A	326.879	368.886	293.035	349.275
LOC102723870	0	2.18923	0	0.853974
ZBTB8OS	371.41	391.873	321.328	293.767
RBBP4	1825.78	1796.27	1693.54	1716.49
SYNC	205.602	305.398	245.543	189.582
KIAA1522	229.289	213.45	327.39	250.214
YARS1	3354.06	3570.64	3196.1	3369.78
S100PBP	730.502	704.934	590.111	583.264
FNDC5	1.89495	8.75694	6.06278	3.4159
LOC105378631	1.89495	2.18923	4.04186	0
HPCA	0	0	1.01046	0
TMEM54	139.279	148.868	148.538	134.074
LOC105378632	0	0	0	0
RNF19B	274.767	264.897	397.112	345.86
AK2	1944.22	2168.44	2082.57	1956.46
LOC105378635	0	0	0	0
AZIN2	161.071	218.923	122.266	95.6451
LOC112268224	3.7899	0	0	2.56192
TRIM62	174.335	183.896	136.413	146.884
ZNF362	307.929	293.357	272.825	257.046
A3GALT2	1.89495	0	3.03139	0
PHC2	2262.57	2194.71	2425.11	2254.49
MIR3605	4.73737	2.18923	1.01046	0
LOC101929464	7.57979	3.28385	2.02093	2.56192
ZSCAN20	291.822	291.168	364.778	370.625
CSMD2	52.1111	75.5286	49.5127	49.5305
LOC105378638	0	0	0	0
HMGB4	0	0	0	0
CSMD2-AS1	0	0	0	0
C1orf94	0	0	0	0
LOC105378639	0	0	0	0
LOC105378640	0	0	0	0
LOC105378641	0	0	0	0
MIR552	0	0	0	0
LOC105378642	0	0	2.02093	0
GJB5	2.84242	0	2.02093	3.4159
GJB4	0	0	0	0
GJB3	0	0	1.01046	0
GJA4	0	0	2.02093	0
SMIM12	568.484	589.999	460.772	524.34
DLGAP3	1.89495	2.18923	0	0.853974
LOC653160	16.1071	22.987	18.1884	19.6414
TMEM35B	155.386	137.922	146.517	148.592
ZMYM6	637.65	589.999	777.047	758.329
ZMYM1	782.613	785.935	583.038	600.344
LOC105378644	1.89495	0	0	0
SFPQ	5127.73	5233.37	6214.35	6050.41
ZMYM4	2129.92	1981.26	2234.14	2154.58
ZMYM4-AS1	0	1.09462	0	2.56192
KIAA0319L	788.298	787.03	829.591	918.876
NCDN	1006.22	1000.48	1046.84	943.642
TFAP2E	15.1596	54.7309	24.2511	29.8891
LOC105378645	0.947474	0	2.02093	1.70795
PSMB2	2676.61	2706.99	2275.56	2147.75
LOC105378646	1.89495	0	0	0
C1orf216	523.953	501.335	464.813	409.054
CLSPN	688.814	632.689	332.443	389.412
AGO4	324.036	309.777	272.825	330.488
AGO1	1267.72	1128.55	1117.57	1161.41
AGO3	1048.85	1011.43	1547.02	1512.39
LOC105378647	2.84242	0	0	2.56192
TEKT2	0	2.18923	0	0
ADPRHL2	396.044	350.278	337.495	340.736
COL8A2	59.6909	49.2578	48.5023	70.0259
TRAPPC3	920.945	1019.09	877.083	883.009
MAP7D1	3463.02	3483.07	3286.03	3456.03
THRAP3	4209.63	4135.46	4125.72	4312.57
SH3D21	94.7474	137.922	258.679	298.037
EVA1B	524.901	584.526	573.944	603.76
STK40	548.587	492.578	755.827	701.967
LSM10	430.153	458.645	341.537	299.745
OSCP1	134.541	120.408	99.0255	116.141
SNORA63C	1.89495	2.18923	0	0.853974
LOC107984940	0.947474	2.18923	3.03139	3.4159
MRPS15	694.498	645.824	607.289	560.207
CSF3R	0	0	0	0
LOC107984941	0	0	0	0
LOC105378648	0	0	0	0
GRIK3	1.89495	2.18923	0	0
MIR4255	0	0	0	0
LOC107984942	0	0	0	0
LINC01137	51.1636	42.6901	49.5127	57.2163
ZC3H12A	453.84	407.198	661.854	628.525
MIR6732	0	2.18923	1.01046	0.853974
MEAF6	562.8	577.958	531.504	548.251
MIR5581	0	3.28385	2.02093	0.853974
LOC105378649	0.947474	2.18923	5.05232	0
SNIP1	302.244	320.723	344.568	353.545
DNALI1	105.17	100.705	106.099	131.512
GNL2	1511.22	1583.91	1496.5	1449.19
RSPO1	0	0	0	0
C1orf109	272.873	316.344	185.925	227.157
CDCA8	403.624	353.561	247.564	266.44
EPHA10	0	0	0	0
LOC105378650	0	0	0	0
MANEAL	14.2121	30.6493	42.4395	25.6192
YRDC	373.305	363.413	456.73	391.12
C1orf122	618.701	708.217	584.048	548.251
MTF1	857.464	792.503	1131.72	1018.79
INPP5B	486.054	603.134	472.897	485.911
LOC105378651	14.2121	7.66232	10.1046	4.26987
SF3A3	1946.11	1841.15	1702.63	1767.73
FHL3	441.523	487.105	560.808	485.911
UTP11	973.056	819.868	966.004	1002.57
POU3F1	3.7899	0	2.02093	1.70795
LOC107985103	0	1.09462	0	0
MIR3659HG	1.89495	0	2.02093	0
MIR3659	0	0	0	0
LINC02786	0	0	0	0
LOC105378654	0	0	0	0
LINC01343	0	0	0	0
LOC105378657	0	0	0	0
LOC107984943	0	0	0	0
LINC01685	0	0	2.02093	0
LOC105378658	0	0	0	0
LOC105378660	0	0	0	0
RRAGC	898.205	784.841	891.229	865.076
MYCBP	1.89495	0	3.03139	1.70795
GJA9-MYCBP	0	1.09462	1.01046	3.4159
LOC105378663	0	1.09462	0	0
GJA9	0	0	0	0
RHBDL2	25.5818	30.6493	33.3453	35.8669
LOC105378662	5.68484	0	2.02093	0
AKIRIN1	1617.34	1475.54	1578.34	1631.09
NDUFS5	1739.56	1945.13	1490.43	1502.14
MACF1	5772.01	5513.59	5415.08	5672.95
KIAA0754	1452.48	1287.27	1038.76	1134.08
LOC105378950	1.89495	0	0	5.12385
BMP8A	17.0545	27.3654	21.2197	35.8669
OXCT2P1	0.947474	6.5677	2.02093	3.4159
PPIEL	93.7999	83.1909	113.172	90.5213
PABPC4	3443.12	3377.99	3838.75	3709.66
PABPC4-AS1	13.2646	7.66232	13.136	6.83179
SNORA55	9.47474	3.28385	4.04186	8.53974
HEYL	5.68484	4.37847	12.1256	1.70795
NT5C1A	0	0	0	0
HPCAL4	0	0	0	0
PPIE	460.472	438.942	410.248	387.704
BMP8B	18.002	18.6085	26.2721	17.0795
OXCT2	5.68484	8.75694	2.02093	5.12385
BMP8B-AS1	0	0	0	0
LOC101929536	0	0	0	0
LOC105378951	0	0	2.02093	0
LINC02811	0	0	0	0
LOC105378665	0	0	0	0
LOC105378667	0	0	2.02093	0
TRIT1	219.814	187.18	201.082	245.945
MYCL	0	1.09462	2.02093	3.4159
MYCL-AS1	1.89495	4.37847	0	3.4159
MFSD2A	440.575	457.55	836.664	653.29
LOC105378669	5.68484	2.18923	6.06278	1.70795
CAP1	4915.49	5016.63	4831.03	5000.87
PPT1	1224.14	1137.31	968.025	980.362
LOC105378671	0	6.5677	1.01046	1.70795
RLF	682.181	703.839	804.329	849.704
TMCO2	1.89495	0	0	5.12385
ZMPSTE24	2882.22	2878.84	2537.28	2829.22
COL9A2	7.57979	2.18923	16.1674	3.4159
LOC107984945	0	0	0	0
SMAP2	919.997	974.209	888.198	1041.85
ZFP69B	370.462	350.278	380.945	471.394
ZFP69	76.7454	96.3263	77.8057	92.2292
LOC105378672	11.3697	1.09462	7.07325	0.853974
EXO5	144.964	143.395	132.371	133.22
ZNF684	67.2707	55.8255	51.5337	42.6987
LOC105378673	0	0	0	2.56192
RIMS3	13.2646	4.37847	14.1465	3.4159
LOC105378675	0	0	0	0
LOC105378674	0	0	0	0
NFYC-AS1	23.6868	42.6901	44.4604	14.5176
NFYC	400.781	423.617	432.479	380.019
MIR30E	0	3.28385	0	1.70795
MIR30C1	0	0	1.01046	0
KCNQ4	0.947474	0	0	3.4159
LOC105378676	0	0	0	0
CITED4	102.327	90.8532	77.8057	70.8799
CTPS1	1186.24	1325.58	905.376	953.889
SLFNL1-AS1	31.2666	20.7977	35.3662	20.4954
SLFNL1	10.4222	35.0278	26.2721	33.305
SCMH1	621.543	514.47	476.939	533.734
FOXO6	8.52727	8.75694	9.09418	6.83179
FOXO6-AS1	1.89495	0	6.06278	0
LOC105378678	0	0	0	0
EDN2	0	2.18923	0	0
HIVEP3	938.947	819.868	1794.58	1624.26
GUCA2B	0	0	0	0
GUCA2A	0	0	0	0
FOXJ3	1164.45	1223.78	1279.25	1145.18
RIMKLA	0	0	6.06278	6.83179
ZMYND12	3.7899	0	0	6.83179
CCDC30	21.7919	26.2708	50.5232	29.8891
PPCS	403.624	419.238	344.568	337.32
PPIH	279.505	296.641	246.553	221.179
YBX1	9973.11	9071.09	9972.27	9911.23
CLDN19	0	0	0	0
P3H1	4309.11	4756.11	4206.56	4213.51
C1orf50	153.491	189.369	160.664	144.322
TMEM269-DT	0.947474	0	0	0
TMEM269	1.89495	0	0	0.853974
LOC107984946	0	0	0	0
SVBP	85.2727	81.0017	62.6488	76.0037
ERMAP	244.448	213.45	210.177	214.348
ZNF691	135.489	126.976	144.496	117.848
LOC339539	0	0	0	0.853974
SLC2A1	1131.28	1071.63	2374.59	2477.38
SLC2A1-AS1	4.73737	6.5677	4.04186	2.56192
FAM183A	0	0	4.04186	0.853974
EBNA1BP2	1207.08	1246.77	1053.91	970.969
MIR6733	0.947474	0	2.02093	0.853974
CFAP57	0	8.75694	2.02093	5.97782
LOC105378685	0	0	2.02093	0
TMEM125	3.7899	0	0	1.70795
C1orf210	0	0	0	0
TIE1	24.6343	24.0816	7.07325	27.3272
MPL	2.84242	1.09462	0	1.70795
LOC105378687	0	7.66232	2.02093	0
CDC20	900.1	813.301	411.259	494.451
ELOVL1	1456.27	1317.92	1285.31	1306.58
MIR6734	0	0	0	0
LOC112268225	14.2121	14.23	21.2197	19.6414
MED8	1028.01	1107.75	1018.55	1061.49
MED8-AS1	2.84242	10.9462	24.2511	16.2255
SZT2	1080.12	1208.46	1257.02	1254.49
SZT2-AS1	0	1.09462	0	0
MIR6735	0	0	0	0
HYI	0	0	0	0
PTPRF	2257.83	2225.36	2961.67	3076.87
KDM4A	1288.56	1374.84	1041.79	1120.41
KDM4A-AS1	20.8444	14.23	26.2721	36.7209
ST3GAL3	189.495	284.6	195.02	228.011
LOC101929592	0	1.09462	3.03139	2.56192
MIR6079	0	0	0	0.853974
ARTN	4.73737	4.37847	8.08371	9.39372
LOC105378688	2.84242	0	2.02093	0
LOC101929609	1.89495	1.09462	3.03139	1.70795
IPO13	696.393	652.392	759.869	662.684
DPH2	418.783	477.253	470.876	468.832
ATP6V0B	1242.14	1180	1348.97	1224.6
B4GALT2	1101.91	1150.44	852.832	991.464
CCDC24	41.6889	39.4062	32.3348	46.1146
SLC6A9	816.723	822.058	821.507	843.727
LOC107984948	14.2121	5.47309	8.08371	11.9556
KLF17	75.7979	65.677	48.5023	36.7209
KLF18	0	0	0	0
DMAP1	336.353	365.602	257.668	278.396
ERI3	802.51	785.935	741.681	740.396
ERI3-IT1	10.4222	6.5677	6.06278	13.6636
SNORA110	0	2.18923	0	2.56192
RNF220	400.781	403.914	330.422	372.333
LOC107984951	0	0	0	0
MIR5584	0	0	0	0
LOC107984950	36.004	22.987	39.4081	33.305
TMEM53	56.8484	74.434	57.5964	83.6895
SNORD145	0.947474	0	0	0
ARMH1	13.2646	6.5677	9.09418	10.2477
LOC105378690	0	0	2.02093	0
RNU5F-1	29.3717	20.7977	13.136	34.159
RNU5D-1	54.006	42.6901	42.4395	55.5083
KIF2C	724.818	597.661	270.804	392.828
SNORD160	1.89495	6.5677	0	1.70795
RPS8	11158.4	10809.3	11032.2	10801.9
SNORD55	8.52727	15.3246	8.08371	12.8096
SNORD46	25.5818	28.46	16.1674	17.9335
SNORD38A	7.57979	10.9462	13.136	6.83179
SNORD38B	6.63232	3.28385	4.04186	0.853974
BEST4	6.63232	6.5677	8.08371	12.8096
PLK3	474.684	533.079	802.308	885.571
TCTEX1D4	73.903	73.3394	113.172	101.623
BTBD19	133.594	181.706	152.58	163.109
LOC107984952	73.903	97.4209	63.6592	88.8133
PTCH2	5.68484	3.28385	13.136	2.56192
EIF2B3	655.652	706.028	425.405	475.664
HECTD3	1028.96	887.735	1077.15	1035.02
UROD	1060.22	1103.37	1053.91	988.048
ZSWIM5	54.006	43.7847	87.9104	101.623
LOC105378691	1.89495	0	2.02093	1.70795
LINC01144	0	0	0	0
HPDL	34.1091	26.2708	11.1151	22.2033
MUTYH	141.174	124.786	150.559	105.039
TOE1	165.808	177.328	153.591	176.773
TESK2	55.901	49.2578	57.5964	59.7782
CCDC163	26.5293	36.1224	30.3139	36.7209
MMACHC	247.291	258.33	223.313	252.776
PRDX1	4243.74	4168.3	4375.31	4380.03
AKR1A1	1084.86	1231.44	1096.35	1042.7
NASP	1167.29	1264.28	784.12	929.124
CCDC17	11.3697	18.6085	12.1256	16.2255
GPBP1L1	1567.12	1476.64	1615.73	1508.12
RPS15AP10	0	10.9462	9.09418	16.2255
TMEM69	337.301	366.697	360.736	334.758
IPP	394.149	425.806	346.589	385.996
LOC105378693	0	0	0	0
MAST2	1123.7	1244.58	1265.1	1157.99
LOC105378694	3.7899	2.18923	8.08371	8.53974
PIK3R3	54.006	65.677	55.5755	38.4288
LOC110117498-PIK3R3	0	0	0	0
LOC101929626	0	0	0	0.853974
TSPAN1	18.002	22.987	24.2511	18.7874
P3R3URF	0	0	0	0
POMGNT1	1192.87	1290.55	1139.8	1121.27
LURAP1	20.8444	31.7439	35.3662	31.597
RAD54L	142.121	163.098	103.067	94.7911
LRRC41	1869.37	1716.36	1762.25	1955.6
UQCRH	1742.4	1780.94	1700.61	1810.43
NSUN4	367.62	329.48	293.035	352.691
FAAH	22.7394	15.3246	14.1465	17.0795
FAAHP1	0	2.18923	0	0
LINC01398	0	2.18923	0	0
DMBX1	0	0	2.02093	0
TMEM275	0	0	0	0
MKNK1-AS1	0.947474	1.09462	4.04186	7.68577
KNCN	0	0	0	0
MKNK1	212.234	239.721	275.857	274.126
MOB3C	137.384	128.07	233.417	228.011
LOC105378697	0	0	0	0
ATPAF1	563.747	627.216	473.908	426.133
TEX38	7.57979	4.37847	4.04186	1.70795
EFCAB14-AS1	0	3.28385	8.08371	3.4159
EFCAB14	2085.39	1926.53	2251.31	2096.51
LOC105378698	11.3697	5.47309	14.1465	10.2477
LOC105378699	0	0	0	0
CYP4B1	0	0	0	0
CYP4Z2P	0	0	0	0
CYP4A11	0	0	0	0
CYP4X1	0.947474	0	0	2.56192
CYP4Z1	0	0	0	0
CYP4A22	0	0	0	3.4159
LOC105378701	5.68484	10.9462	9.09418	7.68577
LINC00853	0.947474	1.09462	2.02093	3.4159
PDZK1IP1	0	0	0	0
TAL1	0	2.18923	0	1.70795
STIL	539.113	455.361	349.621	332.196
CMPK1	5057.62	5018.82	3985.27	4777.99
LINC01389	2.84242	2.18923	8.08371	3.4159
FOXE3	0	0	0	0
FOXD2-AS1	1.89495	13.1354	9.09418	17.0795
FOXD2	16.1071	7.66232	7.07325	13.6636
LINC01738	0	0	0	0
TRABD2B	1.89495	4.37847	11.1151	8.53974
LINC02794	0	0	0	0
SKINT1L	0	0	0	0
SLC5A9	5.68484	5.47309	1.01046	12.8096
SPATA6	169.598	171.855	154.601	195.56
AGBL4	0	0	0	0
BEND5	0	2.18923	4.04186	3.4159
LOC105378706	0	0	0	0
AGBL4-AS1	0	0	0	0
AGBL4-IT1	0	0	0	0
LOC107984954	0	0	0	0
LOC105378708	0	0	0	0
ELAVL4	0	0	0	0
LOC105378709	0	0	0	0
ELAVL4-AS1	0	0	0	0
LOC105378711	0	0	0	0
LOC105378710	0	0	0	0
LINC02808	0	2.18923	0	1.70795
DMRTA2	0	7.66232	0	3.4159
LOC105378714	0	0	0	0
FAF1	698.288	747.624	620.425	696.843
FAF1-AS1	1.89495	2.18923	7.07325	3.4159
LOC112268262	1.89495	2.18923	2.02093	5.12385
CDKN2C	265.293	264.897	170.768	145.176
MIR4421	0	2.18923	0	0
MIR6500	0	0	0	0
C1orf185	0	0	0	0
LINC01562	0	0	0	0
RNF11	2143.19	1957.18	2264.45	2581.56
TTC39A	2.84242	0	8.08371	5.97782
LOC105378717	0	0	0	0
TTC39A-AS1	0	0	0	0
EPS15	1633.45	1443.8	1574.3	1667.81
EPS15-AS1	1.89495	2.18923	4.04186	3.4159
CALR4P	0	0	4.04186	1.70795
LOC105378719	1.89495	0	0	2.56192
OSBPL9	1338.78	1297.12	1315.62	1222.89
NRDC	3908.33	3993.16	3693.25	3724.18
LOC105378721	4.73737	7.66232	12.1256	14.5176
MIR761	0	0	0	0
RAB3B	2696.51	2495.73	3049.58	3611.46
TXNDC12	1313.2	1267.57	1323.71	1327.08
KTI12	0	0	0	0
TXNDC12-AS1	0	4.37847	4.04186	0
BTF3L4	1073.49	957.79	845.758	891.549
LOC107984956	0	0	0	0.853974
ZFYVE9	856.516	920.573	909.418	825.793
CC2D1B	689.761	731.204	607.289	672.932
ORC1	192.337	157.625	88.9208	102.477
PRPF38A	622.49	648.013	799.277	742.958
TUT4	956.949	941.371	913.459	1033.31
LOC105378723	0.947474	4.37847	0	2.56192
GPX7	192.337	194.842	197.04	177.627
SHISAL2A	0	0	0	0
COA7	545.745	549.498	483.002	511.531
ZYG11B	1403.21	1398.92	1303.5	1337.32
ZYG11A	16.1071	13.1354	6.06278	11.9556
ECHDC2	224.551	241.91	226.344	208.37
SCP2	1618.29	1484.3	1245.9	1381.73
PODN	43.5838	21.8923	23.2407	56.3623
SLC1A7	0	0	0	1.70795
LOC105378724	0	0	0	0
CPT2	355.303	292.263	269.794	291.205
CZIB	437.733	380.927	326.38	351.837
MAGOH	273.82	317.439	292.024	315.97
LOC100507564	10.4222	4.37847	9.09418	4.26987
LRP8	683.129	755.286	660.843	641.335
LOC105378728	7.57979	16.4193	7.07325	15.3715
LOC105378726	20.8444	21.8923	43.45	42.6987
LINC01771	0	2.18923	0	1.70795
LOC105378731	0.947474	0	2.02093	0
LOC105378730	5.68484	2.18923	0	5.12385
LINC02812	0	0	0	0.853974
SLC25A3P1	0	0	0	0
LOC105378733	0	0	0	0
DMRTB1	0	0	0	0
GLIS1	182.862	203.599	173.8	134.928
NDC1	1080.12	887.735	607.289	732.71
YIPF1	342.986	379.832	449.656	416.739
DIO1	1.89495	6.5677	10.1046	11.9556
HSPB11	454.788	415.955	439.552	461.146
LRRC42	548.587	521.038	522.41	570.455
LDLRAD1	0	0	0	0
TMEM59	3282.05	3033.18	2911.15	3169.95
TCEANC2	253.923	252.857	235.438	199.83
MIR4781	0.947474	0	0	0
CDCP2	0	0	0	0
CYB5RL	86.2201	73.3394	44.4604	48.6765
MRPL37	1258.25	1294.93	1186.28	1185.32
SSBP3	531.533	583.431	448.646	516.654
SSBP3-AS1	3.7899	9.85156	10.1046	8.53974
LOC105378735	0	0	0	0
LINC02784	0	0	0	0
ACOT11	35.0565	15.3246	28.293	30.7431
FAM151A	0	4.37847	0	2.56192
MROH7	0	0	0	0
MROH7-TTC4	0	0	0	0
TTC4	21.7919	30.6493	34.3558	25.6192
PARS2	106.117	102.894	82.858	64.902
TTC22	0	1.09462	0	0
LEXM	1.89495	0	1.01046	0
DHCR24	1210.87	1285.08	1597.54	1693.43
DHCR24-DT	3.7899	4.37847	7.07325	10.2477
LOC105378736	0	0	0	0
TMEM61	0	0	0	0
BSND	0	0	0	0
PCSK9	3.7899	7.66232	11.1151	6.83179
USP24	1874.1	1760.14	1614.72	1606.33
LOC100507634	18.002	7.66232	7.07325	9.39372
MIR4422HG	0	0	0	0
MIR4422	0	0	0	0
LOC105378740	0	0	0	0
LINC01753	0	0	0	0
LINC01755	0	0	0	0
LOC105378737	3.7899	0	0	1.70795
LOC105378741	0	2.18923	0	0.853974
LINC01767	0	0	1.01046	1.70795
PLPP3	2541.13	2405.97	1779.43	1756.63
LOC101929935	0	0	0	0
PRKAA2	72.008	119.313	128.329	163.963
FYB2	1.89495	0	0	0
C8A	0	0	0	0
C8B	0	0	0	0
LOC105378745	0	0	0	0
LOC112267900	1.89495	0	0	0
DAB1	0	0	2.02093	0
LOC105378748	0	0	0	0
LOC105378747	0	0	0	0
DAB1-AS1	0	0	0	0
LOC105378746	0	0	0	0
LOC107984960	0	0	5.05232	0
OMA1	208.444	178.423	150.559	169.941
TACSTD2	31.2666	37.217	79.8267	75.1497
MYSM1	1129.39	1121.98	1394.44	1420.16
LOC112268263	0	4.37847	2.02093	3.4159
LOC105378751	11.3697	13.1354	24.2511	11.9556
JUN	3217.62	3405.35	3932.73	4088.83
LINC01135	6.63232	0	4.04186	1.70795
LOC101926907	0	3.28385	3.03139	5.12385
LOC107984961	0	0	2.02093	0
LINC02777	8.52727	16.4193	11.1151	12.8096
LINC01358	4.73737	1.09462	9.09418	5.12385
HSD52	0	0	0	0
LOC105378756	12.3172	4.37847	7.07325	7.68577
FGGY	129.804	86.4748	99.0255	122.118
MIR4711	0	0	0	0
LOC101926944	0	0	2.02093	3.4159
LOC105378758	0	0	0	0
HOOK1	0	0	0	1.70795
CYP2J2	1.89495	5.47309	2.02093	3.4159
C1orf87	0	0	0	0
LINC02778	0	0	0	0
LOC107984963	0	0	0	0
LOC105378761	0	0	0	0
LOC107984962	1.89495	0	0	0
LOC107985379	0	0	0	0
LINC01748	0.947474	0	2.02093	0
LOC101926964	0	0	0	0
LOC105378764	0	0	0	0
NFIA-AS2	1.89495	0	0	0
NFIA	448.155	339.331	279.899	339.028
NFIA-AS1	0	0	0	0.853974
LOC105378766	0	0	0	0
LOC107984964	0	0	0	0
MGC34796	0	0	2.02093	0
TM2D1	333.511	348.088	361.746	349.275
PATJ	68.2181	101.799	132.371	112.725
MIR12132	0	0	0	0
LOC107984965	0	0	0	0
MIR3116-1	0	0	0	0
MIR3116-2	0	0	0	0
L1TD1	13.2646	2.18923	12.1256	11.9556
KANK4	18.002	4.37847	9.09418	11.9556
LOC105378768	0	0	0	0
USP1	1297.09	1368.27	936.7	981.216
DOCK7	1923.37	1808.31	1837.02	2011.96
ANGPTL3	9.47474	2.18923	2.02093	8.53974
ATG4C	288.98	216.734	189.967	228.865
LINC01739	0	0	0	0
LINC00466	0	0	0	0
LOC105378770	0	0	0	0
FOXD3-AS1	0	2.18923	0	0
FOXD3	0	0	2.02093	0
MIR6068	0	0	0	0
ALG6	199.917	228.775	150.559	176.773
ITGB3BP	164.86	201.41	172.789	154.569
LOC102724319	1.89495	10.9462	0	0
EFCAB7	149.701	147.773	99.0255	111.017
DLEU2L	2.84242	15.3246	16.1674	10.2477
PGM1	1955.59	2205.65	2001.73	1991.47
LOC105378771	1.89495	0	0	0.853974
ROR1	386.569	355.751	277.878	331.342
LOC105378772	0	2.18923	2.02093	0
ROR1-AS1	30.3192	18.6085	72.7534	35.8669
LOC105378773	0	2.18923	2.02093	0
UBE2U	0	5.47309	0	0
LOC105378774	0	0	0	0
LOC107984966	0	0	0	0
CACHD1	146.858	152.152	120.245	113.579
MIR4794	0	0	0	0
RAVER2	141.174	118.219	124.287	131.512
JAK1	6490.2	6429.78	8244.38	7573.04
LINC01359	0.947474	0	1.01046	0
MIR3671	0	0	0	0.853974
MIR101-1	0	0	0	0
AK4	216.024	214.545	467.845	426.987
DNAJC6	336.353	371.075	443.594	429.549
LOC102724416	5.68484	8.75694	13.136	23.9113
LOC112268227	0.947474	8.75694	12.1256	2.56192
LEPR	486.054	452.077	472.897	504.699
LEPROT	1858.94	1637.55	1668.28	1693.43
PDE4B	666.074	662.243	518.368	567.893
LOC101927139	11.3697	5.47309	4.04186	3.4159
LOC105378776	3.7899	0	0	1.70795
SGIP1	169.598	157.625	171.779	229.719
MIR3117	0	0	0	0
TCTEX1D1	9.47474	6.5677	5.05232	4.26987
INSL5	0	0	0	0
WDR78	91.905	96.3263	110.141	110.163
MIER1	1335.94	1263.19	1250.95	1419.31
SLC35D1	775.981	820.963	713.388	732.71
C1orf141	0	0	0	0
IL23R	0	2.18923	0	0
IL12RB2	9.47474	5.47309	3.03139	4.26987
LOC105378779	0	0	3.03139	4.26987
SERBP1	6916.56	7063.57	5479.75	5867.66
LINC01702	0	0	0	0
LOC105378780	0	0	0	0
GADD45A	693.551	854.896	877.083	1120.41
GNG12	9557.17	8731.76	7806.84	8245.12
LOC105378781	5.68484	5.47309	3.03139	5.12385
GNG12-AS1	24.6343	19.7031	33.3453	21.3494
DIRAS3	1654.29	1623.32	867.989	1044.41
WLS	2913.48	2830.68	3813.49	3779.69
MIR1262	0.947474	1.09462	0	1.70795
LOC105378782	0	0	0	0
RPE65	1.89495	2.18923	0	0.853974
DEPDC1	871.676	888.829	394.081	519.216
DEPDC1-AS1	0	5.47309	0	1.70795
LOC107984967	0	0	0	0.853974
LOC105378783	0	0	0	0
LINC01707	0	0	0	0
LOC105378787	0	0	0	0
LINC02791	0	0	0	0.853974
LINC01758	0	0	0	0
LOC105378789	0	0	0	0
LOC105378790	0	0	0	0
LRRC7	3.7899	13.1354	6.06278	5.12385
PIN1P1	0	0	0	0
LRRC7-AS1	0	0	0	0
LRRC40	324.036	362.318	275.857	311.701
SRSF11	3847.69	3542.18	3955.97	3834.34
ANKRD13C	802.51	841.761	742.691	850.558
HHLA3	35.0565	37.217	61.6383	69.1719
HHLA3-AS1	2.84242	6.5677	5.05232	3.4159
CTH	431.101	455.361	491.086	536.296
LOC105378793	0	0	0	0
LOC105378794	0	0	0	0
LINC01788	0	0	0	0
LOC102724572	0	0	0	0
PTGER3	0	0	2.02093	5.12385
LOC107985517	0	0	0	0
ZRANB2-AS1	30.3192	26.2708	29.3035	33.305
ZRANB2	2216.14	2206.75	2314.97	2483.36
MIR186	4.73737	9.85156	14.1465	18.7874
ZRANB2-AS2	9.47474	1.09462	4.04186	0.853974
LOC105378795	0	2.18923	0	1.70795
NEGR1	1614.5	1484.3	1016.53	1149.45
NEGR1-IT1	0	0	0	0
LOC105378797	8.52727	13.1354	6.06278	3.4159
LOC105378796	0	0	4.04186	0
LOC105378798	0.947474	0	0	0
LINC02796	0	0	0	0
LINC02797	0	0	0	0
LOC105378800	0	0	0	0
LINC01360	0	0	0	0.853974
LOC105378801	0	0	0	0
LOC107985391	0	0	0	0
LOC105378802	0	0	0	0
LINC02238	0	0	0	0
LRRIQ3	34.1091	36.1224	32.3348	11.1017
FPGT	270.03	232.059	194.009	193.852
FPGT-TNNI3K	0	0	0	0
TNNI3K	1.89495	0	0	0
LOC105378805	0	0	0	0
LRRC53	0	0	0	0
ERICH3	0	0	0	0
ERICH3-AS1	0	0	0	0
CRYZ	508.794	512.281	474.918	502.137
TYW3	590.276	677.568	587.08	596.928
LHX8	0	0	0	0
SLC44A5	1.89495	0	0	1.70795
ACADM	578.907	581.242	441.573	496.159
DLSTP1	15.1596	30.6493	24.2511	34.159
RABGGTB	1110.44	1223.78	966.004	1037.58
SNORD45C	9.47474	24.0816	17.1779	17.9335
SNORD45A	36.9515	27.3654	24.2511	27.3272
SNORD45B	10.4222	6.5677	16.1674	15.3715
MSH4	6.63232	7.66232	0	4.26987
ASB17	0	0	0	0
LOC105378806	0	0	0	0
LOC101927342	0	0	0	0
ST6GALNAC3	3.7899	4.37847	10.1046	1.70795
LOC105378807	0	0	0	0
LINC02567	0	0	0	0
ST6GALNAC5	0	0	0	0
MIR7156	0	0	0	0
PIGK	1209.92	1186.57	1047.85	1097.36
LOC105378808	0.947474	3.28385	6.06278	8.53974
AK5	512.583	530.889	444.604	443.213
ZZZ3	1431.63	1432.85	1343.92	1353.55
USP33	1330.25	1315.73	1241.86	1415.04
MIGA1	941.789	939.182	942.763	894.965
NEXN-AS1	24.6343	26.2708	28.293	15.3715
NEXN	487.002	459.739	357.704	427.841
FUBP1	1450.58	1271.95	1137.78	1230.58
DNAJB4	2349.74	2264.76	3805.41	3940.24
GIPC2	18.002	13.1354	12.1256	26.4732
LOC107984997	0	0	0	0
MGC27382	2.84242	5.47309	0	3.4159
PTGFR	893.468	873.505	477.949	567.039
IFI44L	4358.38	4104.81	2197.76	2692.58
IFI44	2779.89	3010.2	1576.32	2006.84
ADGRL4	4977.08	4614.91	3625.54	3952.19
LOC107984998	0	0	0	1.70795
LOC105378810	47.3737	47.0685	31.3244	22.2033
LOC105378812	0.947474	4.37847	2.02093	4.26987
LOC105378811	0	4.37847	0	0.853974
LINC02792	0	2.18923	0	0
LINC01781	0	0	0	0
LOC105378813	0	0	0	0
LOC107985018	0	0	0	0
ADGRL2	1280.98	1228.16	1169.11	1123.83
LOC101927434	0	0	0	0
LOC105378814	0	0	0	0
LOC107985396	0	0	0	0
LINC01362	0	0	0	0
LINC01361	0	0	0	0
LOC107985037	0	0	0	0
LOC105378816	0	0	0	0
LINC01712	0	0	0	0
LOC107985043	0	0	0	0
LINC01725	0	0	0	0
LOC101927560	0	0	0	0
LOC107985041	1.89495	2.18923	3.03139	1.70795
TTLL7	765.559	849.423	695.199	807.86
PRKACB	1271.51	1206.27	1146.88	1139.2
LOC107985046	0.947474	2.18923	10.1046	7.68577
LOC112268230	0	0	0	0
SAMD13	7.57979	17.5139	12.1256	5.12385
UOX	2.84242	0	0	0
DNASE2B	0	0	0	0
RPF1	605.436	569.201	546.661	508.969
GNG5	1641.97	1549.98	1588.45	1658.42
SPATA1	19.897	12.0408	14.1465	23.9113
CTBS	786.403	835.193	743.702	735.272
LOC105378819	18.9495	0	6.06278	5.97782
LINC01461	3.7899	0	2.02093	1.70795
LINC01555	0	0	0	1.70795
SSX2IP	667.022	677.568	430.458	492.743
LOC102724892	1.89495	2.18923	2.02093	3.4159
LPAR3	240.658	218.923	251.606	214.348
MCOLN2	48.3212	55.8255	30.3139	30.7431
MCOLN3	39.7939	39.4062	52.5441	31.597
WDR63	135.489	142.3	87.9104	108.455
MIR4423	0.947474	0	0	0
SYDE2	92.8524	78.8124	71.7429	78.5656
LOC105378821	0	0	0	1.70795
C1orf52	694.498	654.581	817.465	864.222
BCL10	827.145	800.165	980.15	1064.05
LOC646626	0	2.18923	7.07325	5.97782
DDAH1	1756.62	1463.5	2168.46	2364.65
LOC107985054	41.6889	47.0685	75.7848	92.2292
CCN1	7159.11	7349.26	7369.31	8797.64
LOC107985057	7.57979	4.37847	6.06278	9.39372
LOC112268231	2.84242	1.09462	0	0
ZNHIT6	865.991	849.423	829.591	899.235
LOC105378823	1.89495	0	0	1.70795
COL24A1	105.17	101.799	95.9941	96.4991
LINC02795	5.68484	2.18923	0	0.853974
LOC105378825	3.7899	0	1.01046	4.26987
ODF2L	944.632	940.276	835.654	768.577
MIR7856	0	0	0	0.853974
CLCA2	20.8444	15.3246	26.2721	29.0351
CLCA1	0	0	0	0
LOC105378827	0	0	0	0
LOC105378826	0	0	0	0
CLCA4	0	0	0	0
CLCA4-AS1	8.52727	9.85156	21.2197	26.4732
CLCA3P	0	0	2.02093	1.70795
SH3GLB1	3584.29	3184.24	4008.51	4029.9
LOC105378831	0	0	0	0
SELENOF	3708.41	3521.38	3440.63	3478.24
HS2ST1	1377.63	1289.46	1568.24	1445.78
LINC01140	8.52727	7.66232	14.1465	20.4954
LINC02801	0	0	0	1.70795
LMO4	2220.88	1974.69	2385.71	2281.82
LINC01364	3.7899	0	2.02093	1.70795
LOC105378833	7.57979	6.5677	2.02093	2.56192
LOC105378834	1.89495	4.37847	0	1.70795
LOC107985408	0	0	0	0
LOC105378835	0	0	0	0
LOC107985518	0	0	0	0
LINC01773	0	0	0	0
LOC101927871	0	0	0	0
LOC105378836	0	0	0	0
LOC105378839	0	0	0	0
PKN2-AS1	0	1.09462	4.04186	0
LOC105378838	0	0	0	1.70795
PKN2	1358.68	1208.46	1206.49	1346.72
GTF2B	364.777	406.103	432.479	428.695
KYAT3	546.692	580.147	616.383	572.163
RBMXL1	373.305	377.643	355.683	391.974
GBP3	1013.8	977.493	882.135	918.876
LOC105378841	9.47474	10.9462	8.08371	15.3715
GBP1	1230.77	1164.67	1118.58	1083.69
GBP2	148.753	179.517	242.511	215.202
LOC112268267	17.0545	12.0408	30.3139	17.0795
LOC105378842	0	0	0	0
GBP7	0	3.28385	0	0
GBP4	26.5293	18.6085	17.1779	13.6636
LOC107985076	0	0	0	0
LOC105378843	0	0	0	0
GBP5	11.3697	8.75694	16.1674	10.2477
LOC729930	0	0	0	0
GBP6	0	0	0	1.70795
GBP1P1	6.63232	2.18923	0	0.853974
LOC105378844	0	0	0	0
LRRC8B	214.129	154.341	206.135	203.246
LRRC8C	1069.7	961.074	1765.28	1843.73
LRRC8C-DT	2.84242	3.28385	3.03139	5.12385
LOC107985743	0	2.18923	0	2.56192
LOC101927952	3.7899	1.09462	6.06278	5.12385
LOC107985744	0	0	0	0
LOC101927975	0	0	2.02093	0
LRRC8D	503.109	476.159	380.945	362.085
LOC105378847	0	0	0	0
GEMIN8P4	5.68484	0	2.02093	6.83179
ZNF326	671.759	592.188	559.797	621.693
LOC105378848	0	0	0	0
LOC105378849	0	0	0	0
LOC107985088	0	0	0	0
LOC105378850	0	0	0	0
LOC105378851	0	0	0	0
LINC02787	0	0	0	0
SNORD3G	0	0	0	0
BARHL2	0	0	0	0
LINC02609	17.0545	6.5677	12.1256	8.53974
LINC02788	2.84242	8.75694	0	7.68577
LINC01763	0	0	0	0
ZNF644	1580.39	1387.97	1765.28	1827.5
HFM1	9.47474	0	5.05232	7.68577
LOC107985412	0	0	0	0
LOC107985417	0	0	0	0
LOC105378856	0	0	0	0
CDC7	342.986	386.4	189.967	182.75
LOC102723436	3.7899	3.28385	2.02093	4.26987
TGFBR3	816.723	790.314	470.876	565.331
BRDT	0	0	0	0
EPHX4	44.5313	43.7847	22.2302	35.0129
SETSIP	12.3172	16.4193	14.1465	16.2255
BTBD8	21.7919	10.9462	18.1884	15.3715
KIAA1107	93.7999	75.5286	70.7325	68.3179
C1orf146	0	0	0	0
GLMN	268.135	309.777	224.323	221.179
RPAP2	758.927	721.353	734.607	660.976
GFI1	16.1071	6.5677	5.05232	0
EVI5	1372.89	1222.69	1246.91	1253.63
RPL5	9294.72	9491.43	9717.63	9794.23
DIPK1A	647.125	656.77	505.232	568.747
SNORD21	10.4222	8.75694	2.02093	7.68577
SNORA66	3.7899	13.1354	8.08371	9.39372
MTF2	374.252	363.413	290.003	336.466
TMED5	3401.43	3176.58	4685.52	4351
CCDC18	450.05	403.914	418.332	456.022
LOC107985521	0	0	0	0.853974
CCDC18-AS1	125.067	157.625	252.616	210.078
DR1	2297.62	2238.49	2204.83	2397.11
FNBP1L	246.343	280.222	256.658	270.71
BCAR3	747.557	675.379	624.467	673.786
BCAR3-AS1	4.73737	5.47309	6.06278	17.9335
LOC102723480	3.7899	10.9462	2.02093	5.12385
MIG7	1.89495	4.37847	2.02093	0
MIR760	0	0	0	0
DNTTIP2	1366.26	1243.49	1315.62	1252.78
GCLM	1603.13	1475.54	3488.12	3431.27
ABCA4	2.84242	7.66232	16.1674	15.3715
LOC105378858	3.7899	0	3.03139	4.26987
ARHGAP29	3060.34	2595.34	1659.18	2026.48
ARHGAP29-AS1	14.2121	8.75694	3.03139	9.39372
LOC105378859	5.68484	4.37847	6.06278	0
ABCD3	1184.34	1296.03	936.7	988.902
F3	114.644	126.976	266.763	345.006
MIR12133	0	0	0	0
LOC105378861	0	0	0	0
SLC44A3-AS1	0	0	0	0
LOC105378860	0	0	0	0
MIR378G	0	0	0	0
SLC44A3	20.8444	1.09462	9.09418	12.8096
CNN3	5912.24	5507.02	4848.21	5312.57
LOC105378862	3.7899	13.1354	4.04186	9.39372
LOC729970	23.6868	17.5139	2.02093	15.3715
ALG14	278.557	241.91	182.894	191.29
LOC105378863	0	0	0	0.853974
ALG14-AS1	0	0	0	3.4159
TLCD4	29.3717	24.0816	13.136	21.3494
TLCD4-RWDD3	0.947474	6.5677	10.1046	1.70795
LOC101928118	0	2.18923	0	4.26987
RWDD3	85.2727	86.4748	64.6697	70.0259
LINC01760	0	0	0	0
LOC105378864	0	0	0	0
LOC105379825	0	0	0	0
LINC01650	0	1.09462	0	0
LOC107985420	0	0	0	0
LINC01761	0	0	0	0
LINC02607	0	0	0	0
LOC101928219	0	0	0	0
LINC02790	0	0	0	0
LINC01787	0	0	2.02093	0
LOC105378866	0	0	2.02093	1.70795
PTBP2	313.614	379.832	324.359	364.647
DPYD	969.266	904.154	738.649	815.545
DPYD-AS1	1.89495	3.28385	5.05232	2.56192
LOC105378867	7.57979	0	9.09418	7.68577
DPYD-AS2	0.947474	4.37847	1.01046	2.56192
LINC01930	4.73737	8.75694	11.1151	6.83179
MIR137HG	8.52727	15.3246	13.136	20.4954
MIR2682	6.63232	0	3.03139	5.12385
MIR137	0	0	0	0
LINC01776	4.73737	5.47309	14.1465	3.4159
SNX7	893.468	893.208	696.21	849.704
PLPPR5	1.89495	0	9.09418	5.97782
LOC100129620	0	0	0	0
PLPPR4	0	2.18923	4.04186	0
LOC107985093	0	0	0	0
LINC01708	0	2.18923	0	0
PALMD	5.68484	8.75694	2.02093	3.4159
FRRS1	285.19	286.79	231.396	239.967
AGL	656.599	617.364	549.692	530.318
SLC35A3	847.042	745.434	902.344	878.74
MFSD14A	756.084	588.904	757.848	723.316
SASS6	242.553	244.1	136.413	163.109
TRMT13	332.563	327.291	388.018	383.434
LRRC39	5.68484	16.4193	20.2093	9.39372
DBT	648.072	679.757	489.065	601.198
RTCA-AS1	13.2646	28.46	15.157	11.9556
RTCA	1187.18	1235.82	1135.76	1175.07
MIR553	0.947474	4.37847	7.07325	2.56192
CDC14A	87.1676	118.219	73.7639	76.8577
LOC105379827	1.89495	0	0	0.853974
GPR88	0	0	0	0
LINC01349	0	0	0	0
VCAM1	61.5858	60.2039	65.6802	51.2385
EXTL2	1252.56	1222.69	1020.57	991.464
SLC30A7	867.886	722.447	879.104	933.394
DPH5	413.099	422.522	330.422	402.222
LOC102606465	86.2201	93.0425	65.6802	88.8133
LOC107985094	0	0	0	0
LOC101928334	0	0	0	0
LOC101928370	3.7899	5.47309	9.09418	5.12385
S1PR1	289.927	291.168	186.936	207.516
LOC102723784	0	0	0	0
LINC01307	0	0	0	0
LINC01709	0	0	0	0
OLFM3	0	0	0	0
DNAJA1P5	0	0	0	0
LOC107985095	0	0	0	0
LOC105378874	0	0	0	0
LOC112268286	0	0	0	0
LOC107985096	0	0	0	0
COL11A1	1675.13	1724.02	1177.19	1430.41
LOC101928436	1.89495	0	2.02093	1.70795
RNPC3	182.862	209.072	197.04	181.043
AMY2B	16.1071	38.3116	32.3348	33.305
ACTG1P4	1.89495	0	0	0
AMY2A	0	0	0	0
AMY1A	0	0	0	0
AMY1B	0	0	0	0
LOC105378878	0	0	0	0
AMY1C	0	0	0	0
LOC100129138	0	4.37847	0	2.56192
LOC105378879	0	0	0	0
LOC105378880	0	0	0	0
LOC105378881	0	0	0	0
LINC01676	0	0	0	0
LOC105378882	0	0	0	0
LOC105378883	0	0	0	0
LINC01677	0	0	0	0
LOC107985116	0	0	0	0
LOC105378886	0	0	0	0
LOC105378885	0	0	0	0
LOC105378887	0	0	0	0
LINC01661	0	0	0	0
LOC105378888	0	0	0	0
PRMT6	501.214	457.55	345.579	314.263
NTNG1	237.816	184.99	126.308	143.468
VAV3	18.9495	16.4193	35.3662	15.3715
MIR7852	0	0	0	0
VAV3-AS1	0	0	0	0
LINC02785	0	0	0	0
SLC25A24	1426.9	1510.57	1341.9	1347.57
NBPF4	0	0	0	0.853974
NBPF6	0	0	0	0
FAM102B	450.998	389.684	337.495	328.78
HENMT1	94.7474	111.651	76.7953	90.5213
LOC105378890	0	6.5677	2.02093	0
PRPF38B	885.888	776.084	971.056	950.473
FNDC7	1.89495	0	3.03139	0
STXBP3	813.88	941.371	769.974	764.307
LOC105378891	0	2.18923	0	0.853974
AKNAD1	5.68484	3.28385	5.05232	6.83179
SPATA42	0	0	0	0
LOC107985159	0	0	0	0
GPSM2	464.262	450.982	298.087	362.939
CLCC1	667.969	687.42	673.979	633.649
WDR47	565.642	514.47	514.326	587.534
TAF13	1190.97	1219.4	1371.2	1422.72
LOC105378892	4.73737	6.5677	0	0
TMEM167B	1069.7	982.966	997.328	1064.91
SCARNA2	2109.08	2613.95	1710.72	2093.94
C1orf194	2.84242	2.18923	2.02093	3.4159
KIAA1324	9.47474	19.7031	8.08371	13.6636
SARS1	3566.29	3835.54	4149.98	3822.39
CELSR2	36.9515	62.3932	57.5964	43.5527
PSRC1	165.808	160.909	67.7011	112.725
MYBPHL	0	2.18923	0	0
SORT1	379.937	320.723	354.673	428.695
PSMA5	1714.93	2033.8	1526.81	1593.52
SYPL2	7.57979	0	20.2093	14.5176
ATXN7L2	82.4302	68.9609	130.35	111.871
CYB561D1	327.826	319.628	315.265	343.298
AMIGO1	5.68484	4.37847	8.08371	5.12385
LOC105378893	0	0	0	0
GPR61	0	0	0	0
GNAI3	3020.55	2863.52	3087.98	3436.39
MIR197	0	0	0	0
GNAT2	41.6889	35.0278	76.7953	93.0832
AMPD2	1892.11	1985.64	2172.5	1975.24
GSTM4	76.7454	74.434	84.879	93.9372
GSTM2	132.646	155.436	127.318	147.738
GSTM1	1.89495	2.18923	2.02093	0.853974
GSTM5	19.897	13.1354	45.4709	35.8669
GSTM3	259.608	262.708	286.972	292.913
EPS8L3	0	0	0	0
LINC01768	0	0	0	0
CSF1	981.583	1056.31	736.628	750.643
AHCYL1	3226.15	2957.66	3382.02	3350.14
STRIP1	592.171	685.23	624.467	581.556
LOC105378895	1.89495	2.18923	0	1.70795
ALX3	25.5818	31.7439	24.2511	44.4067
LINC01397	0	2.18923	0	1.70795
UBL4B	0	0	0	0
SLC6A17	24.6343	32.8385	33.3453	15.3715
LOC105378897	0	0	0	0
LINC02586	0	0	0	2.56192
KCNC4	74.8504	100.705	103.067	110.163
RBM15-AS1	7.57979	5.47309	2.02093	0
RBM15	515.426	545.119	596.174	553.375
SLC16A4	906.733	811.111	588.09	631.087
LAMTOR5	1042.22	1070.54	999.349	1075.15
LAMTOR5-AS1	1.89495	2.18923	0	0
PROK1	0	0	0	0
LOC105378899	0	0	0	0
LOC105378898	0	0	0	0
CYMP	0	0	0	0
CYMP-AS1	0	0	0	0
KCNA10	0	0	0	0
KCNA2	0.947474	6.5677	0	1.70795
LOC107985174	0	0	0	0
KCNA3	0	0	0	0
LOC105378901	0	0	0	0
CD53	0	0	0	1.70795
LRIF1	471.842	421.428	718.44	699.405
DRAM2	344.881	326.196	359.725	372.333
CEPT1	447.208	442.225	474.918	456.022
DENND2D	24.6343	37.217	22.2302	11.1017
LOC107985180	0	0	0	0
CHI3L2	36.004	30.6493	39.4081	28.1812
CHIAP2	0	0	0	0
CHIA	0	0	0	0
LOC105378903	0	0	0	0
PIFO	0	1.09462	4.04186	3.4159
LOC105378904	1.89495	0	0	0
PGCP1	0	0	0	0
OVGP1	12.3172	2.18923	11.1151	7.68577
WDR77	738.082	764.043	556.766	491.889
ATP5PB	2375.32	2454.13	2189.68	2216.06
C1orf162	31.2666	32.8385	33.3453	31.597
TMIGD3	1.89495	0	0	2.56192
ADORA3	0	0	0	0
RAP1A	1282.88	1300.41	1322.7	1442.36
LINC01160	3.7899	2.18923	2.02093	5.12385
LOC107985184	5.68484	0	4.04186	10.2477
INKA2	470.895	376.548	297.076	340.736
INKA2-AS1	4.73737	2.18923	2.02093	0.853974
LOC101928718	0	0	0	1.70795
DDX20	452.893	482.726	394.081	415.031
KCND3	1.89495	6.5677	6.06278	5.12385
KCND3-IT1	0	0	0	0
KCND3-AS1	0	0	0	0
LINC01750	0	0	0	0
LOC105378906	0	0	0	0
LOC105378909	0	0	4.04186	0
CTTNBP2NL	1315.09	1230.35	1398.48	1427.84
MIR4256	2.84242	1.09462	1.01046	2.56192
WNT2B	33.1616	28.46	54.5651	65.756
ST7L	149.701	147.773	156.622	150.299
CAPZA1	5887.6	5508.11	5888.98	5848.02
MOV10	1235.51	1230.35	1075.13	1105.9
RHOC	1597.44	1820.35	1687.47	1681.48
PPM1J	8.52727	6.5677	21.2197	25.6192
LOC105378910	0	0	2.02093	0
TAFA3	5.68484	4.37847	10.1046	5.97782
LINC01356	7.57979	6.5677	9.09418	5.97782
LINC01357	0.947474	2.18923	1.01046	1.70795
LOC105378911	0	1.09462	2.02093	0
MIR11399	0	0	0	0
SLC16A1	3041.39	2912.78	2589.82	2761.75
AKR7A2P1	11.3697	9.85156	14.1465	10.2477
SLC16A1-AS1	34.1091	19.7031	45.4709	29.0351
LOC107985189	7.57979	13.1354	8.08371	5.12385
LRIG2-DT	6.63232	5.47309	6.06278	16.2255
LRIG2	704.921	664.433	700.252	693.427
LOC643441	0	0	0	0
MAGI3	394.149	377.643	306.171	333.904
PHTF1	771.244	724.637	661.854	623.401
RSBN1	471.842	479.442	460.772	491.889
AP4B1-AS1	13.2646	16.4193	18.1884	23.0573
PTPN22	177.178	159.814	153.591	132.366
BCL2L15	5.68484	1.09462	6.06278	2.56192
AP4B1	298.454	388.589	290.003	316.824
DCLRE1B	272.873	255.046	225.333	229.719
HIPK1-AS1	0	0	6.06278	1.70795
HIPK1	1999.17	1777.66	2312.95	2208.38
OLFML3	2462.48	2489.16	2106.82	2209.23
SYT6	0	0	0	0
LOC107985443	0	1.09462	0	0
TRIM33	993.9	1042.08	1103.43	1058.93
LOC105378913	0	6.5677	2.02093	4.26987
BCAS2	863.149	839.571	834.643	851.412
LOC105378914	5.68484	1.09462	2.02093	0
DENND2C	124.119	134.638	136.413	128.096
AMPD1	0	2.18923	0	0
NRAS	3249.84	3018.95	2979.86	3245.1
CSDE1	13644.6	13271.1	13124.9	13556
SIKE1	1628.71	1474.45	1585.42	1555.09
SYCP1	0	0	0	0
LOC105378915	0	0	0	0
TSHB	0	0	0	0
TSPAN2	3.7899	13.1354	8.08371	8.53974
LINC01765	0	2.18923	0	0
NGF-AS1	0	0	0	0
NGF	30.3192	27.3654	35.3662	37.5749
LOC112268234	0	0	0	0
LOC112268287	0	0	0	0
VANGL1	788.298	749.813	610.32	559.353
CASQ2	0	0	0	1.70795
NHLH2	6.63232	8.75694	4.04186	5.12385
LINC01649	0	0	0	0
LOC101928977	0.947474	0	3.03139	5.12385
SLC22A15	296.559	329.48	488.054	573.017
MAB21L3	9.47474	5.47309	11.1151	15.3715
LOC105378918	0	0	0	0
LINC01779	0	0	0	0
LOC105378919	0	0	0	0
LOC105378920	0	0	0	0
ATP1A1	6197.43	6416.65	6862.06	6714.8
ATP1A1-AS1	2.84242	2.18923	9.09418	6.83179
LINC01762	0	0	0	0
LOC112268235	8.52727	14.23	10.1046	5.12385
CD58	213.182	215.64	280.909	238.259
LOC105378925	0	1.09462	2.02093	0.853974
MIR548AC	0	0	2.02093	0
IGSF3	5.68484	0	12.1256	1.70795
LOC105378924	0	0	0	0
MIR320B1	0	0	0	0
C1orf137	0	0	0	0
LOC105378926	0	0	0	0
CD2	0	0	0	0
LOC105378927	0	0	0	0
PTGFRN	102.327	139.016	103.067	106.747
CD101	0	2.18923	0	2.56192
LOC101929099	0	0	0	3.4159
TTF2	339.196	319.628	247.564	263.024
MIR942	0	0	1.01046	0
TRIM45	123.172	102.894	120.245	113.579
VTCN1	0	0	0	1.70795
LINC01525	0	0	0	0
MAN1A2	2649.14	2451.94	2518.08	2492.75
LOC100996263	0	0	0	0
TENT5C	9.47474	13.1354	20.2093	15.3715
LOC105378929	1.89495	0	0	0
GDAP2	824.302	687.42	863.947	865.076
WDR3	906.733	1007.05	829.591	856.536
SPAG17	21.7919	19.7031	30.3139	29.0351
LOC105378930	0	0	0	0
LOC107985447	0	2.18923	0	0.853974
TBX15	749.452	778.273	755.827	752.351
LOC105378933	0	0	0	0
LOC107985191	0	0	0	0
WARS2	217.919	212.356	194.009	227.157
WARS2-IT1	0	0	0	0
WARS2-AS1	113.697	114.935	79.8267	78.5656
LOC107985192	0	2.18923	0	1.70795
LINC01780	0	0	0	0
HAO2	0	0	0	1.70795
HAO2-IT1	0	0	0	0
HSD3B2	0	0	0	0
LOC105378935	0	0	0	0
HSD3B1	0	0	0	0
HSD3BP4	3.7899	4.37847	22.2302	11.9556
LINC00622	11.3697	13.1354	46.4813	40.1368
ZNF697	1650.5	1640.83	2430.17	2364.65
LOC105378937	0.947474	0	2.02093	0
PHGDH	1474.27	1502.91	1464.16	1497.87
LOC105378936	163.913	153.246	171.779	197.268
HMGCS2	0	0	0	1.70795
REG4	0	0	0	0
LOC105378938	0.947474	0	0	0
NBPF7	0	0	1.01046	0
ADAM30	0	0	2.02093	0
NOTCH2	25841.4	25062.4	20937.8	21157.2
LOC101929178	0	0	0	0
LOC105378939	0	0	0	0
LOC105378940	0	0	0	0
SEC22B	4422.81	3845.39	5247.34	5018.81
LOC107985522	0	0	4.04186	0
LOC105378941	0	0	0	0
LOC105378954	12.3172	29.5547	18.1884	36.7209
LOC101929788	0	0	0	0
NBPF8	266.24	243.005	225.333	251.068
LOC107985523	0	2.18923	1.01046	0.853974
PFN1P2	13.2646	10.9462	14.1465	23.0573
LOC100996724	411.204	468.496	689.136	769.431
LOC107985524	20.8444	13.1354	19.1988	43.5527
LOC105378944	0	0	0	0
LOC105378943	0	0	0	0
NOTCH2NLR	37.899	32.8385	29.3035	35.8669
NBPF26	88.1151	118.219	111.151	152.861
RNVU1-19	85.2727	99.6102	77.8057	138.344
PPIAL4A	0.947474	0	2.02093	0
LINC00623	9.47474	36.1224	11.1151	22.2033
LOC100996720	0.947474	0	0	1.70795
RNVU1-4	7.57979	19.7031	12.1256	17.9335
LOC105369199	0	1.09462	1.01046	0.853974
LOC101929798	0	0	0	1.70795
H3P4	29.3717	31.7439	15.157	28.1812
FCGR1B	9.47474	2.18923	7.07325	6.83179
LOC100996318	5.68484	14.23	6.06278	5.12385
H2BP1	7.57979	2.18923	1.01046	7.68577
FAM72B	28.4242	61.2986	38.3976	27.3272
SRGAP2C	375.2	342.615	283.94	344.152
LOC107985193	9.47474	13.1354	12.1256	7.68577
SRGAP2-AS1	2.84242	2.18923	1.01046	1.70795
LINC02798	6.63232	1.09462	6.06278	11.1017
EMBP1	8.52727	6.5677	6.06278	7.68577
LINC01691	0	0	2.02093	0
LOC101929814	0	0	0	0
LOC105371172	0	0	0	0
LOC105371175	0	0	0	0
LOC107985200	13.2646	8.75694	20.2093	35.0129
LOC107985201	0	0	0	0.853974
LOC101927452	0	0	0	0
LINC02799	0	0	0	0
LOC112268273	0	0	0	0
RNVU1-17	0	0	0	0
RNVU1-18	13.2646	26.2708	16.1674	27.3272
LOC105369140	0	0	2.02093	0
LOC199882	0	0	0	0
H2BP2	6.63232	5.47309	12.1256	12.8096
FCGR1CP	1.89495	0	1.01046	0.853974
H3-2	126.962	144.489	57.5964	102.477
LOC105371209	0	0	0	0
FAM72C	30.3192	15.3246	6.06278	30.7431
SRGAP2D	285.19	271.465	297.076	238.259
LOC105371207	0	0	0	0
LOC105371206	0	0	4.04186	1.70795
LINC02802	3.7899	0	11.1151	3.4159
LOC101060524	0	0	0	0
CH17-125A10.2	0	0	0	0
LOC105371196	0	0	0	0
PPIAL4E	0	0	0	0
LOC105373467	36.004	32.8385	50.5232	46.1146
RNVU1-15	0	0	0	0
NBPF15	548.587	567.012	642.655	552.521
LOC105371211	0	0	2.02093	1.70795
RNVU1-2A	0	0	0	0
LOC105379574	4.73737	4.37847	4.04186	0.853974
PPIAL4F	0	0	0	0
LINC01632	0	0	0	0
LOC105371214	0	0	0	0
LOC105371215	0	0	0	0
LOC101927429	0	0	0	0
DRD5P2	0	0	0	0
LSP1P5	4.73737	13.1354	4.04186	5.97782
LOC105371216	3.7899	0	0	0
LOC105371217	0	0	0	0
[truncated: 36,558 more rows]
